# Supplementary material for: The roles of the human SETMAR (Metnase) protein in illegitimate DNA recombination and non-homologous end joining repair
Source: DNA Repair (Amst). 2019 Aug;80:26–35. doi: 10.1016/j.dnarep.2019.06.006 (PMC6715855; doi:10.1016/j.dnarep.2019.06.006)
Supplement: Supplementary file 3 [file mmc3.xlsx]

## Sheet: SM1
Name	baseMean	log2FoldChange	lfcSE	stat	pvalue	padj
ENSG00000068985	11499.3	-6.86085	0.104382	-65.7283	0	0
ENSG00000143452	13143.9	3.23682	0.0753587	42.9522	0	0
ENSG00000154330	20451	2.24778	0.0525279	42.7921	0	0
ENSG00000197959	32283.6	-1.9787	0.0388771	-50.8963	0	0
ENSG00000078369	137736	-1.10117	0.028983	-37.9936	0	0
ENSG00000165323	60673.6	2.33038	0.0621868	37.4739	2.45095e-307	7.3839e-304
ENSG00000023445	23105.4	2.52103	0.0713191	35.3485	1.05646e-273	2.72808e-270
ENSG00000164761	34337.9	2.64368	0.0753048	35.1064	5.39051e-270	1.21799e-266
ENSG00000164733	59291	1.58038	0.0455685	34.6813	1.50724e-263	3.02721e-260
ENSG00000198959	28401.5	2.30163	0.0666026	34.5577	1.09341e-261	1.97645e-258
ENSG00000172927	70590.6	1.85805	0.0553712	33.5563	7.29336e-247	1.1985e-243
ENSG00000152558	89002.9	-1.41318	0.0423025	-33.4065	1.10234e-244	1.6605e-241
ENSG00000162493	17055.9	-1.54884	0.046636	-33.2113	7.39165e-242	1.02778e-238
ENSG00000160207	6825.62	2.09789	0.0664338	31.5786	7.25803e-219	9.37115e-216
ENSG00000033627	5641.26	3.12491	0.100524	31.0863	3.68929e-212	4.44584e-209
ENSG00000214944	34997.4	2.05042	0.0661763	30.9842	8.81234e-211	9.95574e-208
ENSG00000183287	46156.7	1.73707	0.0560879	30.9704	1.34967e-210	1.4351e-207
ENSG00000182240	39964.3	1.09633	0.0354903	30.8911	1.57426e-209	1.58091e-206
ENSG00000182492	1803.97	-5.23174	0.169606	-30.8463	6.27162e-209	5.96662e-206
ENSG00000254998	6620.18	-2.84508	0.0928151	-30.6532	2.39758e-206	2.16693e-203
ENSG00000170498	9552.27	5.35758	0.176715	30.3177	6.69972e-202	5.76686e-199
ENSG00000137501	35951	-2.4407	0.0812823	-30.0274	4.30493e-198	3.53709e-195
ENSG00000152402	33892.6	-2.26816	0.0762266	-29.7555	1.47091e-194	1.15601e-191
ENSG00000186716	2369.79	-5.08711	0.172576	-29.4775	5.58578e-191	4.20703e-188
ENSG00000137478	166775	0.923345	0.031941	28.9078	9.51687e-184	6.88108e-181
ENSG00000166342	11260.6	2.04283	0.071086	28.7375	1.29798e-181	9.02397e-179
ENSG00000198752	44376.2	1.03759	0.0362908	28.591	8.69727e-180	5.82266e-177
ENSG00000156804	7717.01	2.11243	0.0744281	28.3822	3.3561e-177	2.1666e-174
ENSG00000182670	22211.7	1.21872	0.043187	28.2196	3.36289e-175	2.09612e-172
ENSG00000131323	24792.9	1.19852	0.0425989	28.135	3.65645e-174	2.20313e-171
ENSG00000144583	6792.82	2.80514	0.0998316	28.0988	1.01447e-173	5.91536e-171
ENSG00000141449	3575.05	2.6811	0.095724	28.0087	1.2733e-172	7.19257e-170
ENSG00000198382	107228	0.867225	0.0309671	28.0047	1.42515e-172	7.80637e-170
ENSG00000165659	22262.1	-1.53151	0.0552478	-27.7208	3.92278e-169	2.08553e-166
ENSG00000110092	25226.2	1.19869	0.0436051	27.4896	2.33834e-166	1.20765e-163
ENSG00000164694	7780.02	-5.80858	0.211395	-27.4773	3.27858e-166	1.64621e-163
ENSG00000162591	7709.25	-3.09516	0.113386	-27.2976	4.53009e-164	2.21313e-161
ENSG00000169946	19530.1	1.81533	0.0667199	27.2083	5.18657e-163	2.46717e-160
ENSG00000169851	84166.3	-1.40906	0.0519291	-27.1342	3.88865e-162	1.80234e-159
ENSG00000170485	26952	1.66015	0.0626566	26.4961	1.07578e-154	4.86146e-152
ENSG00000168497	6116.05	2.52863	0.096409	26.2281	1.26933e-151	5.5962e-149
ENSG00000122861	6526.4	1.92404	0.0734278	26.2032	2.44534e-151	1.05243e-148
ENSG00000120949	4713.99	-2.54562	0.0981387	-25.9391	2.41647e-148	1.01582e-145
ENSG00000085733	59095.3	1.19654	0.0462713	25.8592	1.91675e-147	7.87434e-145
ENSG00000225383	3556.03	2.6477	0.102709	25.7786	1.53918e-146	6.18273e-144
ENSG00000137710	45716.2	-1.55056	0.0604482	-25.6511	4.11145e-145	1.61562e-142
ENSG00000107554	44542.8	1.54522	0.0607301	25.4441	8.21312e-143	3.15873e-140
ENSG00000137804	105676	-1.13434	0.0446718	-25.3927	3.03416e-142	1.14261e-139
ENSG00000100596	37395.2	1.10978	0.0438459	25.311	2.41894e-141	8.92342e-139
ENSG00000090339	1870.36	-3.88531	0.154406	-25.1629	1.01977e-139	3.68668e-137
ENSG00000019186	2301.24	-2.90186	0.116234	-24.9657	1.44117e-137	5.10796e-135
ENSG00000124491	6346.57	2.52194	0.10158	24.8272	4.56506e-136	1.58689e-133
ENSG00000173432	1282.95	4.07317	0.164439	24.7701	1.88551e-135	6.43065e-133
ENSG00000101849	57487.8	-1.47398	0.0598772	-24.6167	8.36832e-134	2.80122e-131
ENSG00000067798	46260.1	1.25311	0.0509554	24.5922	1.53001e-133	5.02844e-131
ENSG00000145794	5920.63	1.83155	0.0745962	24.5529	4.02944e-133	1.30064e-130
ENSG00000183255	43464.8	1.26088	0.0514556	24.5042	1.33211e-132	4.22443e-130
ENSG00000073921	168821	0.765187	0.0314453	24.3339	8.58577e-131	2.6758e-128
ENSG00000026508	52425.3	1.09719	0.0451433	24.3046	1.75286e-130	5.37029e-128
ENSG00000148948	207832	-0.954107	0.0400158	-23.8433	1.1897e-125	3.58416e-123
ENSG00000116688	35251.4	-0.853807	0.0360452	-23.6871	4.89549e-124	1.45067e-121
ENSG00000134775	21795.4	1.88151	0.0797915	23.5803	6.14095e-123	1.79039e-120
ENSG00000156273	292187	1.13527	0.0487376	23.2936	5.15333e-120	1.4786e-117
ENSG00000110660	46542.4	-1.02152	0.0439647	-23.235	2.01886e-119	5.70203e-117
ENSG00000165895	29851.2	1.53186	0.06603	23.1995	4.60525e-119	1.28068e-116
ENSG00000164796	12977.6	1.56588	0.0677798	23.1025	4.36875e-118	1.19651e-115
ENSG00000078900	6506.31	-1.85679	0.0805994	-23.0373	1.97385e-117	5.32528e-115
ENSG00000183049	56570.9	-0.89605	0.0391093	-22.9114	3.57528e-116	9.50393e-114
ENSG00000120156	2681.72	2.38049	0.104209	22.8434	1.70037e-115	4.45449e-113
ENSG00000170381	33257.6	-1.83215	0.0802703	-22.8248	2.60193e-115	6.71892e-113
ENSG00000127483	68993	-0.965038	0.04236	-22.7819	6.93906e-115	1.76663e-112
ENSG00000162129	85926.7	1.07968	0.0474935	22.7331	2.10739e-114	5.29073e-112
ENSG00000147255	3650.4	-2.92938	0.129979	-22.5373	1.78831e-112	4.42815e-110
ENSG00000049759	213850	1.33696	0.059616	22.4263	2.18069e-111	5.32677e-109
ENSG00000177311	26005.9	0.896482	0.0405086	22.1306	1.6028e-108	3.86295e-106
ENSG00000182985	63785.7	-1.25897	0.0569894	-22.0913	3.83321e-108	9.11698e-106
ENSG00000188157	23139.3	-1.05659	0.0481228	-21.9561	7.56469e-107	1.77584e-104
ENSG00000065534	42466.7	1.15432	0.0526836	21.9104	2.06781e-106	4.79203e-104
ENSG00000100591	24358.6	1.25555	0.057447	21.8558	6.85219e-106	1.56785e-103
ENSG00000155097	28459.8	0.99705	0.04577	21.7839	3.29595e-105	7.4472e-103
ENSG00000067606	12112.1	-1.13021	0.0522591	-21.627	1.00135e-103	2.23462e-101
ENSG00000075213	48456.1	-1.88124	0.087039	-21.6137	1.33396e-103	2.94056e-101
ENSG00000151474	66994.7	0.75162	0.0353716	21.2492	3.35099e-100	7.29789e-98
ENSG00000042980	2844.69	2.9213	0.137725	21.2112	7.53452e-100	1.62136e-97
ENSG00000173482	262308	0.798299	0.0376577	21.1988	9.79692e-100	2.0834e-97
ENSG00000187156	1608.34	3.34046	0.157583	21.1981	9.94403e-100	2.0901e-97
ENSG00000197614	6501.88	2.81406	0.133216	21.124	4.78944e-99	9.95103e-97
ENSG00000164283	1098.93	3.66589	0.174439	21.0153	4.7515e-98	9.76001e-96
ENSG00000175582	44416	0.834333	0.0398374	20.9435	2.15279e-97	4.37234e-95
ENSG00000137693	113665	0.85144	0.0407116	20.9139	4.00037e-97	8.03453e-95
ENSG00000174837	4365.6	2.13625	0.102279	20.8865	7.10777e-97	1.41187e-94
ENSG00000142192	817278	0.805878	0.0386155	20.8693	1.01799e-96	2.00012e-94
ENSG00000102466	828.194	-6.09381	0.293088	-20.7917	5.14323e-96	9.99667e-94
ENSG00000089472	3725.68	2.18463	0.105136	20.7791	6.69511e-96	1.28746e-93
ENSG00000110075	168966	1.01582	0.0490227	20.7214	2.22271e-95	4.22923e-93
ENSG00000136999	13428.5	-2.20592	0.106786	-20.6574	8.3741e-95	1.57677e-92
ENSG00000166104	7419.82	1.27624	0.061795	20.6528	9.22008e-95	1.71817e-92
ENSG00000055732	681.218	-5.8498	0.283929	-20.6031	2.57682e-94	4.75292e-92
ENSG00000146950	13068	1.09009	0.0530595	20.5447	8.59037e-94	1.56848e-91
ENSG00000069020	32941.4	0.805795	0.039241	20.5345	1.05816e-93	1.91272e-91
ENSG00000142945	51108.4	-0.770488	0.037552	-20.5179	1.49046e-93	2.66748e-91
ENSG00000139734	116542	-0.701815	0.0342373	-20.4986	2.21766e-93	3.93004e-91
ENSG00000090686	29393.8	-0.778227	0.0380101	-20.4742	3.65632e-93	6.41667e-91
ENSG00000157933	19723.8	-1.12064	0.0548694	-20.4237	1.02989e-92	1.79003e-90
ENSG00000244038	28597.2	-0.871191	0.0427338	-20.3865	2.2048e-92	3.79562e-90
ENSG00000009830	13399.1	1.03028	0.050572	20.3724	2.93791e-92	5.00997e-90
ENSG00000085449	35366.8	0.934426	0.0458683	20.3719	2.96875e-92	5.01525e-90
ENSG00000204634	34568.6	1.03711	0.0510305	20.3233	8.00582e-92	1.33994e-89
ENSG00000146555	25259.5	-1.0837	0.0534721	-20.2667	2.52923e-91	4.19434e-89
ENSG00000196526	30460.9	1.11379	0.0551369	20.2004	9.72046e-91	1.59734e-88
ENSG00000119705	57866.1	1.07364	0.0532054	20.1791	1.49345e-90	2.43203e-88
ENSG00000141905	74401.1	-0.899256	0.0447472	-20.0964	7.94119e-90	1.28165e-87
ENSG00000166435	25624.6	1.14275	0.0568927	20.086	9.77688e-90	1.56396e-87
ENSG00000060718	91170.9	0.663042	0.033071	20.049	2.0579e-89	3.26303e-87
ENSG00000184922	8643.36	1.37086	0.068416	20.0372	2.61213e-89	4.10582e-87
ENSG00000142173	28450.1	1.07558	0.0542891	19.8121	2.34022e-87	3.64671e-85
ENSG00000144712	1862.21	2.92997	0.149277	19.6277	8.96895e-86	1.38566e-83
ENSG00000197321	75563.1	1.36832	0.0698914	19.5779	2.38836e-85	3.65864e-83
ENSG00000172572	3365.29	-1.91553	0.0978609	-19.574	2.57581e-85	3.91263e-83
ENSG00000137558	1669.93	-3.29247	0.168638	-19.5239	6.87727e-85	1.03595e-82
ENSG00000029534	6750.64	2.50636	0.128437	19.5143	8.30066e-85	1.24002e-82
ENSG00000171502	7791.79	1.52857	0.0783927	19.4988	1.12298e-84	1.66386e-82
ENSG00000048392	26499.8	0.931265	0.0479563	19.419	5.32965e-84	7.83242e-82
ENSG00000160305	11779.6	0.99128	0.0512101	19.3571	1.77563e-83	2.58841e-81
ENSG00000033327	20601.7	1.42741	0.0738022	19.341	2.42617e-83	3.50843e-81
ENSG00000159267	17037.6	1.00708	0.0523196	19.2487	1.44838e-82	2.07785e-80
ENSG00000166922	6301.84	2.42841	0.12668	19.1697	6.63261e-82	9.44024e-80
ENSG00000116106	4056.68	2.35999	0.123298	19.1405	1.16051e-81	1.63886e-79
ENSG00000130755	2697.13	2.22014	0.116088	19.1247	1.57302e-81	2.20418e-79
ENSG00000131711	92124.8	0.720366	0.037686	19.115	1.89525e-81	2.63528e-79
ENSG00000131378	46546.7	1.13557	0.0597341	19.0103	1.40034e-80	1.93226e-78
ENSG00000169902	67121.9	0.62047	0.032647	19.0054	1.53915e-80	2.1077e-78
ENSG00000229373	10936.5	1.42432	0.0751229	18.9599	3.6591e-80	4.97308e-78
ENSG00000157538	4862.95	1.56034	0.0823961	18.9371	5.64701e-80	7.61757e-78
ENSG00000142611	4553.01	-1.91403	0.101451	-18.8666	2.14593e-79	2.87332e-77
ENSG00000245532	28341.5	1.2843	0.0682352	18.8216	5.02119e-79	6.67376e-77
ENSG00000237596	15303.6	1.9295	0.102722	18.7837	1.02753e-78	1.35574e-76
ENSG00000029364	24030.8	-0.893523	0.0475716	-18.7827	1.04641e-78	1.37065e-76
ENSG00000242870	461.892	5.51789	0.295491	18.6736	8.11245e-78	1.05497e-75
ENSG00000126787	83933.6	-1.00949	0.0540908	-18.6629	9.91781e-78	1.28053e-75
ENSG00000087842	12516.6	-1.03953	0.0557062	-18.6609	1.03038e-77	1.32094e-75
ENSG00000160075	10234.4	-1.25397	0.067307	-18.6306	1.81463e-77	2.30995e-75
ENSG00000206418	13129.9	0.987333	0.0530565	18.6091	2.71187e-77	3.42796e-75
ENSG00000100626	2584.5	-1.92065	0.103376	-18.5792	4.73945e-77	5.94932e-75
ENSG00000078808	7431.11	-1.41328	0.0761014	-18.571	5.52023e-77	6.88163e-75
ENSG00000169247	3162.86	1.83074	0.0986068	18.5661	6.04344e-77	7.48227e-75
ENSG00000128791	57329.8	0.89084	0.048092	18.5237	1.33054e-76	1.63611e-74
ENSG00000120265	33397.5	-1.05622	0.0570444	-18.5157	1.54292e-76	1.88445e-74
ENSG00000154678	9168.45	1.32422	0.0715267	18.5136	1.60397e-76	1.94587e-74
ENSG00000179051	36359.7	-0.719761	0.0388882	-18.5085	1.76467e-76	2.12655e-74
ENSG00000253522	934.444	3.24363	0.175296	18.5037	1.92677e-76	2.30651e-74
ENSG00000082781	137689	0.729567	0.03947	18.4841	2.77434e-76	3.29928e-74
ENSG00000139990	28149	-0.77138	0.0417533	-18.4747	3.29981e-76	3.89852e-74
ENSG00000005884	36736.9	0.857956	0.0466045	18.4093	1.10638e-75	1.29863e-73
ENSG00000166803	36889.4	-0.738202	0.0403756	-18.2833	1.1232e-74	1.30986e-72
ENSG00000138356	19854.8	1.44317	0.0790332	18.2603	1.71242e-74	1.98422e-72
ENSG00000185345	568.411	-5.49759	0.3027	-18.1619	1.03459e-73	1.19116e-71
ENSG00000152404	18151.4	-1.49041	0.0822033	-18.1307	1.82272e-73	2.08528e-71
ENSG00000137522	26637.1	0.882784	0.0487764	18.0986	3.26938e-73	3.71681e-71
ENSG00000107201	17132.1	1.13506	0.0627185	18.0977	3.32375e-73	3.75501e-71
ENSG00000154162	54781	-1.71996	0.0951683	-18.0729	5.21445e-73	5.85443e-71
ENSG00000234722	1034.7	-3.95287	0.219002	-18.0495	7.96496e-73	8.86844e-71
ENSG00000156265	20206.2	1.5254	0.0845134	18.0492	7.9971e-73	8.86844e-71
ENSG00000166266	18223.5	-1.32714	0.073666	-18.0156	1.47034e-72	1.6206e-70
ENSG00000112299	1091.11	3.33377	0.18512	18.0087	1.66539e-72	1.82446e-70
ENSG00000120254	141462	-0.596096	0.0331066	-18.0054	1.76848e-72	1.92572e-70
ENSG00000150760	145038	0.872496	0.04857	17.9637	3.75096e-72	4.06002e-70
ENSG00000172667	13771.3	0.876265	0.048787	17.961	3.93356e-72	4.23233e-70
ENSG00000167658	170414	-0.676716	0.0377297	-17.9359	6.18279e-72	6.61302e-70
ENSG00000101680	56757.5	1.0873	0.0607117	17.9093	9.98417e-72	1.06161e-69
ENSG00000060982	77275.8	-0.82538	0.0462693	-17.8386	3.54487e-71	3.7472e-69
ENSG00000113578	9140.41	2.35066	0.132089	17.796	7.59425e-71	7.98103e-69
ENSG00000100526	28387.1	-0.807816	0.0454283	-17.7822	9.70324e-71	1.01385e-68
ENSG00000100603	62254.9	0.926804	0.0521979	17.7556	1.56008e-70	1.62069e-68
ENSG00000246228	11448.5	2.58457	0.145773	17.7301	2.45449e-70	2.53528e-68
ENSG00000114279	18504.3	-1.27088	0.071889	-17.6784	6.15245e-70	6.31885e-68
ENSG00000182463	59975.5	-1.23956	0.0702096	-17.6552	9.28788e-70	9.48519e-68
ENSG00000079482	30754.9	0.81126	0.0459749	17.6457	1.09796e-69	1.11498e-67
ENSG00000157827	15870	-1.52247	0.0863832	-17.6245	1.59643e-69	1.61212e-67
ENSG00000100632	31885.2	-1.0489	0.0596931	-17.5716	4.06485e-69	4.08201e-67
ENSG00000186635	50589	0.951044	0.0541651	17.5582	5.14423e-69	5.1374e-67
ENSG00000154274	11509.5	-1.15847	0.0661485	-17.5132	1.13669e-68	1.12895e-66
ENSG00000152223	19653.1	0.840578	0.0480904	17.4791	2.06678e-68	2.04148e-66
ENSG00000144749	30650.4	1.34144	0.0767597	17.4758	2.19056e-68	2.15198e-66
ENSG00000109255	17062.5	-1.3659	0.0781983	-17.4671	2.55141e-68	2.49294e-66
ENSG00000165458	20832.3	1.00066	0.0573441	17.45	3.44105e-68	3.34411e-66
ENSG00000183340	31076	1.24524	0.0714166	17.4363	4.37467e-68	4.22869e-66
ENSG00000101557	27263.6	0.91658	0.0528156	17.3543	1.82882e-67	1.75839e-65
ENSG00000145431	114357	-1.76471	0.101796	-17.3357	2.52993e-67	2.41964e-65
ENSG00000154556	7894.25	2.53774	0.146487	17.324	3.10192e-67	2.95107e-65
ENSG00000078018	27563.9	-1.82829	0.105913	-17.2622	9.05952e-67	8.57382e-65
ENSG00000205212	13269.8	-1.00247	0.0582318	-17.2153	2.04038e-66	1.92093e-64
ENSG00000075618	4200.27	-1.53016	0.0892002	-17.1542	5.84714e-66	5.47632e-64
ENSG00000119655	40260	0.617502	0.0360163	17.1451	6.84056e-66	6.37371e-64
ENSG00000088387	23491.9	0.686682	0.0402924	17.0425	3.9751e-65	3.68482e-63
ENSG00000137692	11730.3	-1.26388	0.0743459	-17	8.20866e-65	7.57039e-63
ENSG00000153904	68179.7	0.774232	0.0455468	16.9986	8.40665e-65	7.71363e-63
ENSG00000251381	18832.5	1.01581	0.0599168	16.9536	1.81082e-64	1.65315e-62
ENSG00000160209	16149.4	0.811359	0.0479499	16.921	3.15267e-64	2.8637e-62
ENSG00000146276	2661.73	-1.84072	0.109812	-16.7625	4.59032e-63	4.14873e-61
ENSG00000149308	8903.65	-1.30622	0.0780801	-16.7293	8.01806e-63	7.21067e-61
ENSG00000166025	100477	1.12713	0.0674853	16.7019	1.27044e-62	1.13686e-60
ENSG00000135636	15672.6	1.5788	0.0945568	16.6969	1.38166e-62	1.23029e-60
ENSG00000132334	7398.96	1.65541	0.0993038	16.6701	2.16069e-62	1.91454e-60
ENSG00000165548	14660.2	1.06493	0.0640015	16.6392	3.62526e-62	3.1966e-60
ENSG00000129521	14898.7	-0.811415	0.0488685	-16.604	6.51588e-62	5.71753e-60
ENSG00000178031	6909.69	2.53768	0.152867	16.6006	6.90426e-62	6.02905e-60
ENSG00000014824	40141.5	-0.667446	0.0403533	-16.5401	1.88844e-61	1.64113e-59
ENSG00000172986	19994.9	-0.698714	0.0422898	-16.522	2.54646e-61	2.20239e-59
ENSG00000106991	1969.15	-2.30548	0.139848	-16.4856	4.65726e-61	4.00879e-59
ENSG00000168411	23909.7	-0.683581	0.0415113	-16.4673	6.29865e-61	5.39594e-59
ENSG00000184787	11009.1	0.984367	0.0600696	16.3871	2.36455e-60	2.01612e-58
ENSG00000184489	21914.7	-0.92544	0.0565073	-16.3774	2.77552e-60	2.35541e-58
ENSG00000182667	67012.2	1.46879	0.0898386	16.3492	4.4051e-60	3.72087e-58
ENSG00000142871	7997.95	1.09294	0.0670448	16.3016	9.61896e-60	8.08709e-58
ENSG00000184588	52736.8	1.87869	0.11525	16.301	9.712e-60	8.12751e-58
ENSG00000143393	20976.9	0.673472	0.0413535	16.2857	1.24689e-59	1.03865e-57
ENSG00000074590	29682.1	0.890161	0.0547014	16.2731	1.53229e-59	1.27054e-57
ENSG00000197410	22717.9	-1.1688	0.0719973	-16.234	2.9017e-59	2.39503e-57
ENSG00000233005	26249.8	1.87531	0.115564	16.2275	3.22303e-59	2.64816e-57
ENSG00000113368	143950	-0.699453	0.0431457	-16.2114	4.18867e-59	3.42599e-57
ENSG00000072274	75756	-0.546843	0.0337423	-16.2065	4.53877e-59	3.69562e-57
ENSG00000171310	19289.3	1.93293	0.119499	16.1753	7.53671e-59	6.10913e-57
ENSG00000140525	63323.4	-0.697755	0.0431395	-16.1744	7.64378e-59	6.16826e-57
ENSG00000167670	22934.7	-0.708209	0.043835	-16.1562	1.02658e-58	8.24729e-57
ENSG00000137807	58816.7	-0.683173	0.042376	-16.1217	1.79635e-58	1.43676e-56
ENSG00000139915	27237.6	-1.416	0.0878854	-16.1119	2.10397e-58	1.67539e-56
ENSG00000151062	10630.2	1.27566	0.0791978	16.1073	2.26803e-58	1.79811e-56
ENSG00000186866	6025.76	1.10065	0.0683421	16.105	2.35276e-58	1.85714e-56
ENSG00000145555	83586.4	-0.778218	0.048388	-16.0829	3.36363e-58	2.64352e-56
ENSG00000009709	10184	-1.23753	0.0770985	-16.0513	5.60213e-58	4.38373e-56
ENSG00000221978	7932.85	-1.29107	0.080526	-16.0329	7.5245e-58	5.86263e-56
ENSG00000081181	9673.96	-1.30065	0.0811818	-16.0215	9.05036e-58	7.02122e-56
ENSG00000087053	56655	0.617157	0.0387364	15.9322	3.78761e-57	2.92585e-55
ENSG00000179046	2882.36	2.67776	0.168269	15.9135	5.10426e-57	3.92615e-55
ENSG00000120437	6941.25	-1.2528	0.0789169	-15.8749	9.46238e-57	7.24754e-55
ENSG00000105894	61484.5	-0.731668	0.0460927	-15.8738	9.61852e-57	7.33605e-55
ENSG00000133401	15382.5	1.11279	0.0701977	15.8523	1.35576e-56	1.02969e-54
ENSG00000130764	3669.54	-1.30907	0.0827014	-15.8288	1.96832e-56	1.48868e-54
ENSG00000133083	14938	1.40336	0.0891473	15.742	7.78862e-56	5.86613e-54
ENSG00000158560	13095.7	-1.42307	0.0904965	-15.7251	1.01745e-55	7.63127e-54
ENSG00000083444	46291	-1.08122	0.0688025	-15.7149	1.19633e-55	8.93586e-54
ENSG00000079134	15763.8	0.962428	0.0613566	15.6858	1.89154e-55	1.40705e-53
ENSG00000166503	59042	-0.570904	0.0363991	-15.6846	1.92808e-55	1.42836e-53
ENSG00000214517	35109.3	0.894341	0.0572528	15.6209	5.24579e-55	3.87032e-53
ENSG00000160208	19336.9	0.696021	0.0445881	15.61	6.22219e-55	4.57205e-53
ENSG00000159593	35961.5	-0.655599	0.0420305	-15.5981	7.49392e-55	5.48421e-53
ENSG00000072042	9559.49	-0.979582	0.0628152	-15.5947	7.9119e-55	5.76676e-53
ENSG00000166037	16978.8	0.733028	0.0470185	15.5902	8.48655e-55	6.16076e-53
ENSG00000170464	732.981	-4.12475	0.265074	-15.5608	1.34478e-54	9.72332e-53
ENSG00000198157	28275	-0.801915	0.0516425	-15.5282	2.23548e-54	1.6099e-52
ENSG00000149357	19746.3	0.827345	0.0535596	15.4472	7.8833e-54	5.6547e-52
ENSG00000184226	17375.6	-0.742113	0.0480717	-15.4376	9.13897e-54	6.52948e-52
ENSG00000162909	76603.7	0.477099	0.0309983	15.3911	1.87731e-53	1.33599e-51
ENSG00000103942	15953.8	-0.855969	0.0556632	-15.3776	2.31207e-53	1.63894e-51
ENSG00000197442	28710.8	1.00306	0.0653485	15.3494	3.57474e-53	2.5241e-51
ENSG00000136235	15523.9	1.18452	0.077196	15.3443	3.86714e-53	2.71994e-51
ENSG00000157510	8765.11	1.16417	0.0758984	15.3386	4.22366e-53	2.95918e-51
ENSG00000101577	53207.3	0.573472	0.0374061	15.331	4.74786e-53	3.3136e-51
ENSG00000072310	15849.5	-0.729378	0.0476897	-15.2942	8.35331e-53	5.80748e-51
ENSG00000075218	31489.3	-0.683545	0.0447129	-15.2874	9.27395e-53	6.42283e-51
ENSG00000175471	43906.3	1.11007	0.0729394	15.2191	2.64324e-52	1.82364e-50
ENSG00000189060	20834.9	-0.917088	0.0603345	-15.2001	3.53209e-52	2.42761e-50
ENSG00000105325	13017	-0.925843	0.0609566	-15.1886	4.21029e-52	2.88277e-50
ENSG00000166262	5927.76	1.54001	0.10155	15.165	6.02756e-52	4.11148e-50
ENSG00000121774	101881	-0.442495	0.0291821	-15.1632	6.1939e-52	4.20906e-50
ENSG00000151224	1333.09	2.18685	0.144307	15.1541	7.11616e-52	4.81767e-50
ENSG00000227372	1007.1	-2.49791	0.16495	-15.1435	8.36708e-52	5.64341e-50
ENSG00000105499	12351.3	1.04313	0.0689237	15.1346	9.57246e-52	6.43241e-50
ENSG00000041982	31190.3	-1.27259	0.0840977	-15.1322	9.925e-52	6.64461e-50
ENSG00000166016	6599.64	2.14996	0.142112	15.1286	1.04912e-51	6.99776e-50
ENSG00000164465	59227	-1.08142	0.0720463	-15.0101	6.30349e-51	4.18904e-49
ENSG00000107957	23834.6	0.71139	0.0474008	15.008	6.51042e-51	4.31071e-49
ENSG00000115163	31238.4	-0.726475	0.0484146	-15.0053	6.77762e-51	4.47125e-49
ENSG00000065717	10268.1	-1.42394	0.0949069	-15.0035	6.96005e-51	4.5749e-49
ENSG00000146729	15143.2	-0.804664	0.0537186	-14.9792	1.00368e-50	6.5734e-49
ENSG00000156261	69023.4	0.690394	0.046146	14.9611	1.31863e-50	8.6049e-49
ENSG00000223380	23081.8	0.686588	0.0459242	14.9505	1.54695e-50	1.00585e-48
ENSG00000198862	42298.6	0.714301	0.0478704	14.9216	2.38661e-50	1.54625e-48
ENSG00000116991	1404.85	-2.76153	0.18565	-14.8749	4.79463e-50	3.09528e-48
ENSG00000113161	17964.8	-0.715721	0.0481339	-14.8694	5.20973e-50	3.35128e-48
ENSG00000187240	25928.1	-1.2758	0.0860899	-14.8194	1.09822e-49	7.03949e-48
ENSG00000144136	32843	0.752143	0.0507641	14.8164	1.14732e-49	7.32827e-48
ENSG00000177675	4551.09	1.79528	0.1212	14.8126	1.21436e-49	7.72918e-48
ENSG00000146072	30195.8	1.00448	0.0678745	14.799	1.48649e-49	9.42801e-48
ENSG00000088325	206426	-0.732971	0.0495415	-14.7951	1.57582e-49	9.95965e-48
ENSG00000176049	20285.2	-0.795716	0.0538536	-14.7755	2.10673e-49	1.32687e-47
ENSG00000111728	14748.5	-1.53197	0.103732	-14.7685	2.33876e-49	1.4679e-47
ENSG00000232759	485.399	3.3609	0.227882	14.7484	3.14895e-49	1.96957e-47
ENSG00000138119	49747.6	0.907814	0.0616114	14.7345	3.86969e-49	2.41202e-47
ENSG00000171617	33567.5	-0.837277	0.0568827	-14.7194	4.84288e-49	3.00825e-47
ENSG00000133048	2915.73	1.67813	0.114106	14.7068	5.83022e-49	3.60915e-47
ENSG00000166900	32062.9	0.548894	0.0373565	14.6934	7.10555e-49	4.38361e-47
ENSG00000213741	42485	-0.647026	0.0440737	-14.6806	8.58836e-49	5.28038e-47
ENSG00000101003	12500.7	-0.856221	0.0585178	-14.6318	1.76043e-48	1.07869e-46
ENSG00000160194	7165.63	0.95265	0.0651632	14.6195	2.11093e-48	1.2891e-46
ENSG00000074416	13756.9	0.740079	0.0506407	14.6143	2.27612e-48	1.38529e-46
ENSG00000008130	5568.99	-1.43894	0.0984974	-14.6089	2.46348e-48	1.49429e-46
ENSG00000110237	31240.9	0.738081	0.0505542	14.5998	2.81669e-48	1.70283e-46
ENSG00000251003	44303	0.669939	0.0459252	14.5876	3.36796e-48	2.02931e-46
ENSG00000188976	4073.04	-1.15598	0.0792783	-14.5813	3.69649e-48	2.21986e-46
ENSG00000116254	5478.08	-1.55186	0.106927	-14.5133	9.97425e-48	5.97002e-46
ENSG00000166741	197696	-0.583624	0.0402475	-14.5009	1.19654e-47	7.13814e-46
ENSG00000120889	23435.3	0.631349	0.0436548	14.4623	2.09702e-47	1.2469e-45
ENSG00000086232	39400.8	-0.628173	0.0434563	-14.4553	2.32129e-47	1.37573e-45
ENSG00000007402	2838.64	-1.56142	0.108317	-14.4153	4.14689e-47	2.44965e-45
ENSG00000233098	8184.85	-1.16775	0.0810909	-14.4005	5.13602e-47	3.02406e-45
ENSG00000162415	3959	-1.48494	0.103279	-14.378	7.10891e-47	4.1721e-45
ENSG00000130635	33971.3	-1.03312	0.071857	-14.3774	7.17168e-47	4.19532e-45
ENSG00000110723	4976.36	-2.14763	0.149421	-14.373	7.6458e-47	4.45824e-45
ENSG00000168542	14244.3	-1.37703	0.0958222	-14.3707	7.90668e-47	4.59554e-45
ENSG00000255644	477.762	-3.53606	0.246194	-14.3629	8.84014e-47	5.12161e-45
ENSG00000154723	15598.8	0.894381	0.0623265	14.3499	1.06643e-46	6.15872e-45
ENSG00000168014	38242.1	0.791636	0.055242	14.3303	1.41467e-46	8.14383e-45
ENSG00000169439	18864	-0.632198	0.0441287	-14.3262	1.50091e-46	8.61285e-45
ENSG00000119899	8884.16	0.820257	0.057283	14.3194	1.65618e-46	9.47378e-45
ENSG00000008256	50878.7	-0.646257	0.0451403	-14.3166	1.72268e-46	9.82308e-45
ENSG00000144868	1346.6	2.84117	0.198525	14.3113	1.85884e-46	1.05661e-44
ENSG00000175591	870.889	2.67716	0.187205	14.3007	2.16759e-46	1.22825e-44
ENSG00000185567	5569.12	1.29482	0.0906172	14.2889	2.5667e-46	1.44986e-44
ENSG00000110427	7957.31	1.35984	0.0952617	14.2747	3.14427e-46	1.77059e-44
ENSG00000157916	6430.84	-1.09326	0.0768168	-14.2321	5.7914e-46	3.2511e-44
ENSG00000142156	14039.6	0.745712	0.0524281	14.2235	6.54768e-46	3.66427e-44
ENSG00000054983	28301.2	0.766602	0.0539195	14.2175	7.13467e-46	3.98044e-44
ENSG00000120693	8571.16	-0.95982	0.0675584	-14.2073	8.2601e-46	4.59414e-44
ENSG00000110218	44314.4	0.869613	0.0612291	14.2026	8.8272e-46	4.8945e-44
ENSG00000172890	11685	1.03053	0.0725684	14.2008	9.06232e-46	5.0095e-44
ENSG00000250697	446.596	4.53076	0.319429	14.1839	1.15196e-45	6.34844e-44
ENSG00000164171	20669.8	1.52274	0.107393	14.1791	1.23432e-45	6.78164e-44
ENSG00000156970	44558.2	-0.956519	0.0674646	-14.1781	1.25197e-45	6.85774e-44
ENSG00000248905	38276.6	1.26618	0.0895871	14.1335	2.36084e-45	1.28926e-43
ENSG00000164933	9864.71	0.816228	0.0578232	14.1159	3.02975e-45	1.64957e-43
ENSG00000198626	6905.43	1.57311	0.111496	14.1092	3.33553e-45	1.8106e-43
ENSG00000085999	14483.4	-0.688514	0.0488285	-14.1007	3.7622e-45	2.03609e-43
ENSG00000182326	9360.95	1.35541	0.0962663	14.0798	5.05267e-45	2.72633e-43
ENSG00000167601	72464.3	0.643461	0.0457061	14.0782	5.16986e-45	2.78126e-43
ENSG00000134954	49167.5	0.536185	0.0381713	14.0468	8.05923e-45	4.32281e-43
ENSG00000112782	1239.58	2.19707	0.157063	13.9884	1.83405e-44	9.80837e-43
ENSG00000156218	40763.1	-1.00604	0.0719771	-13.9773	2.14529e-44	1.1439e-42
ENSG00000254486	1337.15	3.47684	0.249469	13.937	3.77732e-44	2.0082e-42
ENSG00000137726	3791.91	-1.2843	0.0921558	-13.9362	3.81576e-44	2.02269e-42
ENSG00000069956	36039.2	-0.604524	0.0433826	-13.9347	3.89773e-44	2.0601e-42
ENSG00000165071	1954.51	2.36663	0.170065	13.916	5.06255e-44	2.66795e-42
ENSG00000185352	724.189	-4.49382	0.323564	-13.8885	7.4356e-44	3.90715e-42
ENSG00000145349	83613.1	0.69004	0.0496921	13.8863	7.66831e-44	4.01775e-42
ENSG00000138639	16744.8	1.64124	0.118226	13.8823	8.11371e-44	4.23883e-42
ENSG00000106536	7509.03	-1.51955	0.109568	-13.8686	9.8142e-44	5.11244e-42
ENSG00000168685	13483	0.705212	0.0508574	13.8665	1.01123e-43	5.2526e-42
ENSG00000165973	8307.45	-1.6094	0.116367	-13.8304	1.67103e-43	8.65488e-42
ENSG00000160294	19970.4	0.793518	0.0575009	13.8001	2.54533e-43	1.31455e-41
ENSG00000156052	10599.6	1.27084	0.0921876	13.7854	3.12024e-43	1.60304e-41
ENSG00000188342	134382	0.731457	0.0530604	13.7854	3.12164e-43	1.60304e-41
ENSG00000204054	11844.7	-0.727015	0.0527674	-13.7777	3.46959e-43	1.77667e-41
ENSG00000162618	9664.59	1.54802	0.112499	13.7603	4.41498e-43	2.25438e-41
ENSG00000152127	153289	0.448603	0.0326206	13.7522	4.94358e-43	2.51719e-41
ENSG00000243927	15698.9	1.22179	0.0888651	13.7488	5.1752e-43	2.62772e-41
ENSG00000178105	21960.5	-1.26935	0.092394	-13.7385	5.97387e-43	3.02475e-41
ENSG00000197299	30352.3	-0.646694	0.047152	-13.7151	8.24636e-43	4.16372e-41
ENSG00000183840	29682.1	0.826594	0.0602849	13.7115	8.67049e-43	4.36568e-41
ENSG00000109738	37846.5	0.695497	0.0509736	13.6443	2.18426e-42	1.09674e-40
ENSG00000198901	34186.9	-0.684667	0.0502194	-13.6335	2.53074e-42	1.26719e-40
ENSG00000243742	6033.43	1.21894	0.0894596	13.6255	2.82276e-42	1.40951e-40
ENSG00000003096	13699	-1.47733	0.108497	-13.6163	3.20221e-42	1.59458e-40
ENSG00000135074	54357.4	0.613336	0.0450582	13.6121	3.3939e-42	1.68539e-40
ENSG00000090861	35814.3	-0.660874	0.0485792	-13.6041	3.78846e-42	1.87617e-40
ENSG00000150768	17584	-0.868892	0.063892	-13.5994	4.038e-42	1.99429e-40
ENSG00000111262	1258.75	-1.98847	0.14656	-13.5676	6.22932e-42	3.06815e-40
ENSG00000136153	40479.2	0.514625	0.0379682	13.5541	7.4937e-42	3.68087e-40
ENSG00000100664	7770.06	0.89561	0.0660886	13.5517	7.7464e-42	3.79469e-40
ENSG00000219438	25073.3	-0.796471	0.058874	-13.5284	1.06298e-41	5.19307e-40
ENSG00000129038	6925.29	-0.933419	0.0691104	-13.5062	1.43748e-41	7.00374e-40
ENSG00000073712	33951	-0.509487	0.0377545	-13.4947	1.67977e-41	8.16225e-40
ENSG00000086827	26414.6	-0.963578	0.0714909	-13.4783	2.09821e-41	1.01681e-39
ENSG00000163513	44488.7	0.998428	0.0740779	13.4781	2.10538e-41	1.01756e-39
ENSG00000100650	43981	-0.84903	0.0630528	-13.4654	2.5002e-41	1.20516e-39
ENSG00000112972	31268.4	-0.840082	0.0624397	-13.4543	2.90521e-41	1.39666e-39
ENSG00000148848	22973	-1.29479	0.0965392	-13.412	5.14037e-41	2.46465e-39
ENSG00000213626	21222.2	-0.709518	0.0529287	-13.4052	5.63966e-41	2.69689e-39
ENSG00000126890	265.905	-4.16519	0.311086	-13.3892	6.99454e-41	3.33597e-39
ENSG00000067955	37702.5	-0.709069	0.0530041	-13.3776	8.17067e-41	3.88666e-39
ENSG00000166961	2040.96	2.88548	0.216155	13.3491	1.1983e-40	5.68514e-39
ENSG00000238266	3300.76	1.85972	0.139698	13.3125	1.95816e-40	9.26588e-39
ENSG00000105248	7180.92	-0.845613	0.0636432	-13.2868	2.76243e-40	1.30375e-38
ENSG00000137486	11765.1	1.08718	0.0818552	13.2817	2.95542e-40	1.3912e-38
ENSG00000035862	181034	0.447309	0.0337116	13.2687	3.5163e-40	1.65093e-38
ENSG00000160087	3744.42	-1.1103	0.0837535	-13.2567	4.12474e-40	1.93158e-38
ENSG00000162711	1327.31	2.16897	0.163892	13.2342	5.5703e-40	2.60178e-38
ENSG00000152061	79288.6	0.63343	0.0479276	13.2164	7.05558e-40	3.28703e-38
ENSG00000137513	53058.5	0.786804	0.0596013	13.2011	8.64535e-40	4.01731e-38
ENSG00000145242	12253.7	-1.75473	0.133139	-13.1797	1.14888e-39	5.3249e-38
ENSG00000149289	4424.1	-1.08463	0.0823921	-13.1643	1.40838e-39	6.51096e-38
ENSG00000140600	5720.83	-1.59629	0.121609	-13.1264	2.32357e-39	1.07145e-37
ENSG00000132182	25228	-0.666557	0.0508741	-13.1021	3.20326e-39	1.47334e-37
ENSG00000186625	17633.1	-0.711837	0.0544511	-13.073	4.70025e-39	2.15639e-37
ENSG00000165757	8317.72	1.3936	0.106724	13.058	5.72009e-39	2.61763e-37
ENSG00000225332	720.687	4.25658	0.325991	13.0573	5.77043e-39	2.634e-37
ENSG00000134690	18426.6	-0.736366	0.0564401	-13.0468	6.62354e-39	3.0158e-37
ENSG00000136240	65307.9	-0.543506	0.0417039	-13.0325	7.99532e-39	3.63124e-37
ENSG00000175600	39996	1.12527	0.0864087	13.0226	9.10081e-39	4.12296e-37
ENSG00000172348	17565.2	-1.12914	0.0868034	-13.0081	1.10102e-38	4.9755e-37
ENSG00000106346	13876.7	-0.772908	0.0595271	-12.9841	1.50537e-38	6.78581e-37
ENSG00000160310	6775.56	1.08064	0.0833149	12.9706	1.79634e-38	8.07728e-37
ENSG00000122786	164229	0.441052	0.0340404	12.9567	2.15278e-38	9.65601e-37
ENSG00000026751	1313.78	1.78316	0.137737	12.9461	2.47037e-38	1.10531e-36
ENSG00000054392	55762.5	0.932724	0.0720561	12.9444	2.52659e-38	1.12767e-36
ENSG00000049246	20812.4	-0.686375	0.0530626	-12.9352	2.849e-38	1.26844e-36
ENSG00000036257	31397.8	0.497481	0.0384836	12.9271	3.16621e-38	1.4062e-36
ENSG00000072121	11744.2	-0.710219	0.054991	-12.9152	3.69566e-38	1.63732e-36
ENSG00000132561	14638	1.09143	0.0845303	12.9116	3.86967e-38	1.71022e-36
ENSG00000253288	11616.7	-1.52748	0.11834	-12.9076	4.08015e-38	1.79885e-36
ENSG00000138131	17034.3	0.612654	0.0475222	12.892	4.99606e-38	2.19729e-36
ENSG00000099284	25550.9	-0.952519	0.0739262	-12.8847	5.48692e-38	2.40732e-36
ENSG00000047644	3634.98	1.28822	0.1	12.8821	5.67646e-38	2.48445e-36
ENSG00000111647	28928.9	0.586804	0.0455983	12.869	6.72842e-38	2.93775e-36
ENSG00000071539	7025.43	-0.853405	0.0664747	-12.8381	1.00366e-37	4.3716e-36
ENSG00000151012	11046	-1.12011	0.0872568	-12.8369	1.01896e-37	4.42756e-36
ENSG00000146416	62947.1	0.51695	0.0402734	12.836	1.03032e-37	4.46621e-36
ENSG00000136938	69093.3	-0.480154	0.0374615	-12.8173	1.31226e-37	5.67472e-36
ENSG00000067715	11490.4	1.71949	0.134168	12.8159	1.33506e-37	5.75956e-36
ENSG00000160218	19667	0.915729	0.0714872	12.8097	1.44694e-37	6.22733e-36
ENSG00000174780	41131.3	-0.441112	0.0344375	-12.809	1.45919e-37	6.26515e-36
ENSG00000178104	15350.9	1.07421	0.0839696	12.7928	1.79803e-37	7.70171e-36
ENSG00000071242	13902.3	0.610834	0.0477995	12.7791	2.14561e-37	9.1688e-36
ENSG00000054118	85557.8	-0.402019	0.0314932	-12.7653	2.56289e-37	1.09261e-35
ENSG00000135476	11447	-0.71157	0.0558174	-12.7482	3.19137e-37	1.35734e-35
ENSG00000158555	13010.7	1.24995	0.0981732	12.7321	3.92016e-37	1.6634e-35
ENSG00000111684	11734.9	-0.722619	0.0568063	-12.7208	4.53443e-37	1.91954e-35
ENSG00000075413	15659.5	0.872476	0.0686844	12.7027	5.71383e-37	2.41316e-35
ENSG00000101474	38172.4	-0.542073	0.0427141	-12.6907	6.65532e-37	2.80423e-35
ENSG00000248975	1238.45	-3.08685	0.243263	-12.6894	6.77163e-37	2.8466e-35
ENSG00000131080	5551.27	0.97566	0.0769734	12.6753	8.10538e-37	3.3915e-35
ENSG00000198793	73873.8	-0.786298	0.0620335	-12.6754	8.09673e-37	3.3915e-35
ENSG00000136830	44830.3	0.527639	0.0416303	12.6744	8.19897e-37	3.42274e-35
ENSG00000089902	32072.8	0.804238	0.0634973	12.6657	9.15973e-37	3.81501e-35
ENSG00000101955	71009.4	0.426395	0.0337194	12.6454	1.18609e-36	4.92869e-35
ENSG00000160190	7332.25	1.07404	0.0850548	12.6276	1.48755e-36	6.1672e-35
ENSG00000135473	6985.55	-1.31816	0.104393	-12.6269	1.50086e-36	6.20814e-35
ENSG00000104805	22727.8	-0.524187	0.0417131	-12.5665	3.22679e-36	1.33168e-34
ENSG00000166451	14708.6	-0.673531	0.053619	-12.5614	3.44049e-36	1.41663e-34
ENSG00000168214	86322.1	0.635762	0.050644	12.5535	3.80121e-36	1.56161e-34
ENSG00000137962	62628.8	0.713157	0.0568257	12.5499	3.98019e-36	1.63143e-34
ENSG00000204442	71006.7	-0.631367	0.0503769	-12.5329	4.93481e-36	2.01814e-34
ENSG00000078618	70757.9	-0.441507	0.0352342	-12.5306	5.07629e-36	2.07131e-34
ENSG00000178741	24160	-0.586425	0.046804	-12.5294	5.15663e-36	2.09935e-34
ENSG00000198912	2734.03	-1.23895	0.0989011	-12.5271	5.30499e-36	2.1549e-34
ENSG00000237649	20150.3	-0.623477	0.0497814	-12.5243	5.49791e-36	2.22826e-34
ENSG00000178202	5344.35	-1.21889	0.0974569	-12.5069	6.84059e-36	2.76623e-34
ENSG00000114854	820.219	2.63113	0.210385	12.5063	6.89748e-36	2.78301e-34
ENSG00000149218	11254.6	0.966798	0.0774464	12.4834	9.192e-36	3.70055e-34
ENSG00000079215	17288.2	1.11112	0.089283	12.4449	1.49034e-35	5.98654e-34
ENSG00000168078	60011.2	-0.417041	0.0335439	-12.4327	1.73667e-35	6.96053e-34
ENSG00000048028	29698.5	-0.917742	0.0738552	-12.4262	1.88273e-35	7.52926e-34
ENSG00000175832	45568.3	0.657359	0.0529788	12.408	2.36589e-35	9.44056e-34
ENSG00000089127	1034.74	1.90604	0.153903	12.3847	3.16272e-35	1.25924e-33
ENSG00000213853	18708.2	-0.667273	0.0538922	-12.3816	3.28557e-35	1.30528e-33
ENSG00000165490	26375.9	0.613568	0.049585	12.3741	3.6104e-35	1.43117e-33
ENSG00000145864	3859.08	-1.45426	0.117769	-12.3484	4.97175e-35	1.96651e-33
ENSG00000163297	17649	1.14228	0.0926349	12.331	6.16839e-35	2.43449e-33
ENSG00000154589	4126.01	1.31649	0.106836	12.3225	6.85086e-35	2.69796e-33
ENSG00000083782	4934.23	-2.36284	0.191776	-12.3208	6.99897e-35	2.75029e-33
ENSG00000187098	44406.4	-0.529128	0.0429602	-12.3167	7.36391e-35	2.88742e-33
ENSG00000137497	73475	0.516753	0.0419583	12.3159	7.44106e-35	2.91135e-33
ENSG00000030066	38805.4	0.446767	0.0362833	12.3133	7.68241e-35	2.99929e-33
ENSG00000077549	215459	-0.512311	0.0416661	-12.2957	9.55828e-35	3.72361e-33
ENSG00000134070	2881.38	1.55782	0.127003	12.266	1.37878e-34	5.35974e-33
ENSG00000125246	3590.19	-1.03087	0.0841493	-12.2504	1.67077e-34	6.48085e-33
ENSG00000117593	23071.6	-0.624648	0.0510047	-12.2469	1.74575e-34	6.7572e-33
ENSG00000145730	98426	-0.52053	0.0425485	-12.2338	2.05096e-34	7.92163e-33
ENSG00000055163	22974.4	0.604071	0.0493956	12.2292	2.16944e-34	8.36138e-33
ENSG00000248828	278.993	-3.98804	0.326288	-12.2225	2.35801e-34	9.06879e-33
ENSG00000143457	15661.8	0.663171	0.054303	12.2124	2.66834e-34	1.02405e-32
ENSG00000139921	15730.4	-0.572255	0.0468845	-12.2056	2.9003e-34	1.11072e-32
ENSG00000169783	5448.82	-1.53853	0.126242	-12.1871	3.64047e-34	1.39123e-32
ENSG00000077514	88878.1	0.483289	0.0396733	12.1817	3.88972e-34	1.48335e-32
ENSG00000173930	3799.86	-1.68147	0.138122	-12.1738	4.2869e-34	1.63137e-32
ENSG00000181458	8262.96	-0.863183	0.0710727	-12.1451	6.09296e-34	2.31379e-32
ENSG00000123080	4607.25	-1.13155	0.0932059	-12.1403	6.45961e-34	2.44788e-32
ENSG00000150316	5769.22	0.851339	0.0701331	12.1389	6.57065e-34	2.48475e-32
ENSG00000101104	23774	0.630695	0.0519842	12.1324	7.10947e-34	2.6829e-32
ENSG00000167680	11747.4	-0.80137	0.0660936	-12.1248	7.80754e-34	2.94019e-32
ENSG00000231298	266.81	3.39487	0.280195	12.1161	8.67922e-34	3.26165e-32
ENSG00000185033	9177.67	-0.875246	0.0722423	-12.1154	8.75146e-34	3.28198e-32
ENSG00000149313	5210.48	-1.24199	0.102517	-12.115	8.79503e-34	3.29149e-32
ENSG00000087116	5110.53	-1.61055	0.133106	-12.0997	1.05966e-33	3.95751e-32
ENSG00000128567	20950.5	0.669251	0.0553121	12.0995	1.06192e-33	3.9578e-32
ENSG00000171824	21047.2	-0.888696	0.0735763	-12.0786	1.3711e-33	5.09957e-32
ENSG00000106070	33730	-0.539452	0.0447001	-12.0682	1.55416e-33	5.76857e-32
ENSG00000157617	4015.22	1.16534	0.0967101	12.0498	1.94437e-33	7.20215e-32
ENSG00000065427	26345.5	-0.474795	0.0394175	-12.0453	2.05379e-33	7.59188e-32
ENSG00000100714	65627.8	-0.505681	0.0419873	-12.0436	2.0948e-33	7.72768e-32
ENSG00000076864	4119.72	-1.14458	0.0951306	-12.0317	2.42048e-33	8.91092e-32
ENSG00000175592	3294.52	1.04892	0.0873249	12.0117	3.0828e-33	1.13262e-31
ENSG00000160223	1886.07	1.43892	0.119853	12.0058	3.31366e-33	1.21496e-31
ENSG00000131100	11626.7	0.855772	0.0713503	11.9939	3.82266e-33	1.39875e-31
ENSG00000128944	8116.92	-0.780508	0.0650902	-11.9912	3.9528e-33	1.44146e-31
ENSG00000104064	17772.6	-0.589812	0.0491874	-11.9911	3.95531e-33	1.44146e-31
ENSG00000120942	4427.19	-0.98699	0.0823169	-11.9901	4.00334e-33	1.45602e-31
ENSG00000150782	39523.8	-0.43554	0.0363595	-11.9787	4.59399e-33	1.66749e-31
ENSG00000153233	16625.2	1.80458	0.150659	11.9779	4.63988e-33	1.68077e-31
ENSG00000138134	11297.2	0.841054	0.0702249	11.9766	4.71383e-33	1.70414e-31
ENSG00000165434	15424	-0.8672	0.072426	-11.9736	4.88672e-33	1.76312e-31
ENSG00000152208	85679.6	-0.692361	0.0578989	-11.9581	5.88848e-33	2.12032e-31
ENSG00000052795	18841.8	0.919546	0.0769671	11.9473	6.71016e-33	2.41139e-31
ENSG00000159063	19346.5	0.63615	0.0532528	11.9458	6.8255e-33	2.44797e-31
ENSG00000197702	71098.5	0.537615	0.0450258	11.9402	7.30904e-33	2.6162e-31
ENSG00000087095	30506.7	0.669767	0.0561016	11.9385	7.45874e-33	2.66451e-31
ENSG00000183873	12453.1	0.790454	0.0662342	11.9342	7.84897e-33	2.79838e-31
ENSG00000141068	6937.89	0.754306	0.0632221	11.931	8.15407e-33	2.90144e-31
ENSG00000162063	18453.1	-0.641809	0.0538185	-11.9254	8.72205e-33	3.09744e-31
ENSG00000182185	25213.5	-1.08417	0.0909332	-11.9227	9.01089e-33	3.19374e-31
ENSG00000148677	29480.6	0.656998	0.0551133	11.9209	9.21551e-33	3.25988e-31
ENSG00000145386	11417.2	-0.631698	0.053119	-11.8921	1.30026e-32	4.59051e-31
ENSG00000249776	175.927	-3.86449	0.325468	-11.8736	1.62247e-32	5.7169e-31
ENSG00000060656	19094.5	-0.600774	0.0507305	-11.8425	2.35439e-32	8.27977e-31
ENSG00000135077	1968.05	2.08253	0.176012	11.8317	2.67546e-32	9.39059e-31
ENSG00000186111	12685.3	-0.665298	0.0562458	-11.8284	2.78421e-32	9.75336e-31
ENSG00000128284	757.881	2.3062	0.195482	11.7975	4.02058e-32	1.40573e-30
ENSG00000116478	40042.3	-0.538295	0.0456359	-11.7954	4.12088e-32	1.43801e-30
ENSG00000154719	18362.3	0.857503	0.0727346	11.7895	4.42251e-32	1.54029e-30
ENSG00000105486	40950.2	-0.554196	0.047015	-11.7876	4.52031e-32	1.57133e-30
ENSG00000165591	4554.84	1.15866	0.0983369	11.7825	4.80344e-32	1.66654e-30
ENSG00000119669	3156.18	1.06863	0.0907557	11.7748	5.26311e-32	1.82253e-30
ENSG00000197872	7099.67	0.960918	0.081639	11.7703	5.54986e-32	1.91815e-30
ENSG00000100242	16950.1	-0.781133	0.0664545	-11.7544	6.70303e-32	2.31229e-30
ENSG00000187741	20401.4	-0.532498	0.0453517	-11.7415	7.80665e-32	2.68787e-30
ENSG00000116731	29798.5	-0.922511	0.0788238	-11.7034	1.22379e-31	4.20556e-30
ENSG00000135966	31306.5	0.475526	0.0406956	11.685	1.52148e-31	5.21864e-30
ENSG00000171723	146473	-0.477671	0.0409058	-11.6773	1.66403e-31	5.69677e-30
ENSG00000112029	4965.54	-0.942505	0.0808083	-11.6635	1.95912e-31	6.69435e-30
ENSG00000058335	28274.4	0.693288	0.0594639	11.659	2.06504e-31	7.04296e-30
ENSG00000164934	12990.1	0.568045	0.0488134	11.6371	2.67033e-31	9.0902e-30
ENSG00000127054	2735.6	-1.27448	0.109536	-11.6352	2.72822e-31	9.26979e-30
ENSG00000237975	3088.09	1.47008	0.126394	11.6309	2.86909e-31	9.73016e-30
ENSG00000070882	48224.3	0.49877	0.042899	11.6266	3.01807e-31	1.02162e-29
ENSG00000163584	6111.74	1.03686	0.0893158	11.6089	3.71392e-31	1.25482e-29
ENSG00000124145	55479.2	0.735336	0.063366	11.6046	3.90598e-31	1.31725e-29
ENSG00000184384	36696.2	1.04292	0.0899788	11.5907	4.59377e-31	1.54631e-29
ENSG00000198223	2769.89	1.23347	0.106543	11.5772	5.37483e-31	1.80586e-29
ENSG00000127152	4251.62	-0.906794	0.0783477	-11.574	5.58356e-31	1.87251e-29
ENSG00000055130	46787.2	0.825503	0.0714448	11.5544	7.01219e-31	2.34727e-29
ENSG00000196208	2207.67	1.31089	0.113493	11.5505	7.34127e-31	2.45288e-29
ENSG00000166710	23537.3	-0.532929	0.0461532	-11.547	7.64679e-31	2.55025e-29
ENSG00000187955	3455.17	-2.36291	0.204724	-11.542	8.10388e-31	2.69771e-29
ENSG00000234068	7668.9	0.744315	0.0645144	11.5372	8.56768e-31	2.84686e-29
ENSG00000163393	6042.97	0.905645	0.078574	11.526	9.75607e-31	3.23579e-29
ENSG00000070831	15173.9	-0.793851	0.0688857	-11.5242	9.96497e-31	3.29903e-29
ENSG00000135119	17870.3	-0.592974	0.0514961	-11.5149	1.10973e-30	3.66718e-29
ENSG00000233985	247.562	3.77511	0.327925	11.5121	1.14631e-30	3.78114e-29
ENSG00000221866	4954.35	2.73211	0.237604	11.4986	1.34069e-30	4.41427e-29
ENSG00000091136	46517.5	0.659975	0.0574073	11.4963	1.37613e-30	4.5227e-29
ENSG00000159216	290648	0.321567	0.0279822	11.4918	1.45003e-30	4.75694e-29
ENSG00000137509	51720.2	0.662203	0.0576451	11.4876	1.52313e-30	4.98771e-29
ENSG00000157456	57894.4	-0.722236	0.0628862	-11.4848	1.57277e-30	5.14094e-29
ENSG00000121413	3197.34	1.52308	0.132786	11.4702	1.86288e-30	6.07823e-29
ENSG00000132718	6945.9	-0.828763	0.0722692	-11.4677	1.91652e-30	6.24199e-29
ENSG00000187446	35309.7	-0.454893	0.0396829	-11.4632	2.01924e-30	6.56472e-29
ENSG00000108433	8767.06	0.660191	0.0576016	11.4613	2.06318e-30	6.69553e-29
ENSG00000130508	63674.6	0.734085	0.0641574	11.4419	2.58034e-30	8.35881e-29
ENSG00000171848	12432	-0.633783	0.0554414	-11.4316	2.90754e-30	9.40192e-29
ENSG00000113504	16807.3	0.957224	0.0838497	11.416	3.4807e-30	1.12352e-28
ENSG00000110330	9931.52	-1.13254	0.0992695	-11.4088	3.78023e-30	1.21803e-28
ENSG00000141985	26249.9	-0.739979	0.0648873	-11.4041	3.99036e-30	1.28345e-28
ENSG00000100601	10331.2	1.21536	0.106631	11.3978	4.28639e-30	1.37621e-28
ENSG00000128951	9326.13	-0.931355	0.0817409	-11.394	4.47945e-30	1.43565e-28
ENSG00000170903	3488.95	-1.11316	0.0977908	-11.3831	5.07562e-30	1.62384e-28
ENSG00000162139	6711.61	0.909645	0.0800332	11.3658	6.18626e-30	1.97567e-28
ENSG00000250682	1546.17	1.98992	0.175139	11.362	6.46641e-30	2.0615e-28
ENSG00000198373	37759.6	-0.555295	0.0489991	-11.3328	9.03081e-30	2.87396e-28
ENSG00000135069	12860.1	-1.00631	0.0888147	-11.3305	9.27077e-30	2.94376e-28
ENSG00000136021	18937.5	0.66479	0.0586733	11.3304	9.28271e-30	2.94376e-28
ENSG00000109111	32401.6	0.484627	0.0428428	11.3117	1.14789e-29	3.63384e-28
ENSG00000159256	9241.09	0.679847	0.0601063	11.3107	1.16114e-29	3.66937e-28
ENSG00000143858	2890.88	-1.31882	0.116614	-11.3093	1.1809e-29	3.72529e-28
ENSG00000006432	7548.25	-0.869161	0.0768814	-11.3052	1.23644e-29	3.88694e-28
ENSG00000054965	134813	0.652671	0.0577314	11.3053	1.23523e-29	3.88694e-28
ENSG00000106399	40959	-0.831567	0.0736417	-11.2921	1.43637e-29	4.5076e-28
ENSG00000169047	21030.9	-0.664534	0.0588965	-11.2831	1.59081e-29	4.98361e-28
ENSG00000162585	2396.96	-1.14341	0.101366	-11.28	1.64718e-29	5.15128e-28
ENSG00000130513	1809.11	2.2362	0.198332	11.275	1.74315e-29	5.44199e-28
ENSG00000214530	7832.31	0.945123	0.0839052	11.2642	1.97193e-29	6.14563e-28
ENSG00000136425	9615.96	-0.651872	0.0578905	-11.2604	2.05748e-29	6.4012e-28
ENSG00000140391	14549.4	-0.721546	0.0640964	-11.2572	2.13458e-29	6.62968e-28
ENSG00000131626	46548.1	0.844532	0.0750517	11.2527	2.24701e-29	6.96687e-28
ENSG00000137760	6655.62	-1.20987	0.107637	-11.2402	2.58656e-29	8.00593e-28
ENSG00000104549	31113.5	-0.681322	0.0606388	-11.2358	2.72159e-29	8.40948e-28
ENSG00000164754	86721	-0.553358	0.0492762	-11.2297	2.9134e-29	8.98679e-28
ENSG00000164125	33491.5	0.715768	0.0637675	11.2247	3.08593e-29	9.50276e-28
ENSG00000109756	50590	0.762381	0.0680164	11.2088	3.69264e-29	1.13517e-27
ENSG00000112186	28484	0.553917	0.0494761	11.1956	4.2825e-29	1.31427e-27
ENSG00000110721	19705.5	0.721467	0.064531	11.1802	5.09989e-29	1.56247e-27
ENSG00000119681	57429.5	0.732005	0.0654951	11.1765	5.31525e-29	1.62569e-27
ENSG00000125378	6792.25	-0.833097	0.0745581	-11.1738	5.4789e-29	1.67292e-27
ENSG00000156802	168205	-0.576001	0.0515784	-11.1675	5.88243e-29	1.79008e-27
ENSG00000141376	210461	-0.554442	0.0496474	-11.1676	5.87497e-29	1.79008e-27
ENSG00000119139	49111.8	0.624886	0.0559621	11.1662	5.96607e-29	1.81248e-27
ENSG00000114861	92388.7	-0.421076	0.0377104	-11.1661	5.97777e-29	1.81299e-27
ENSG00000038295	1306.26	-1.85312	0.166135	-11.1543	6.82167e-29	2.06547e-27
ENSG00000198743	19418.4	1.09495	0.09819	11.1513	7.05316e-29	2.13199e-27
ENSG00000169213	17388.5	0.570544	0.0511685	11.1503	7.13619e-29	2.15349e-27
ENSG00000156639	255654	0.364381	0.0326797	11.1501	7.15507e-29	2.15558e-27
ENSG00000047936	2128.06	-1.61169	0.144623	-11.1441	7.65491e-29	2.30233e-27
ENSG00000128989	10424.2	-0.59439	0.0533847	-11.1341	8.5613e-29	2.57067e-27
ENSG00000099194	19176.4	-0.806065	0.0724157	-11.1311	8.85469e-29	2.65435e-27
ENSG00000157470	15923.3	-0.680487	0.0611461	-11.1289	9.07778e-29	2.71672e-27
ENSG00000007968	5225.74	-0.803938	0.0723815	-11.107	1.16056e-28	3.46748e-27
ENSG00000143850	5203.25	1.09745	0.0988949	11.0971	1.29544e-28	3.86408e-27
ENSG00000071051	89321.8	0.532002	0.0479932	11.0849	1.4846e-28	4.42103e-27
ENSG00000101752	36380.7	0.676455	0.0610402	11.0821	1.5319e-28	4.55437e-27
ENSG00000175497	21508.5	-0.756054	0.0682244	-11.0819	1.53627e-28	4.55988e-27
ENSG00000132274	5949.9	1.29259	0.116649	11.081	1.55121e-28	4.59665e-27
ENSG00000111335	645.909	2.35451	0.212535	11.0782	1.60033e-28	4.73446e-27
ENSG00000144366	9403.06	0.799358	0.0722469	11.0642	1.87021e-28	5.52385e-27
ENSG00000186191	729.646	-1.98814	0.179736	-11.0614	1.93009e-28	5.69139e-27
ENSG00000155792	9122.39	-0.835578	0.075564	-11.0579	2.00791e-28	5.91122e-27
ENSG00000118640	2822.77	-1.54557	0.139777	-11.0574	2.01863e-28	5.93313e-27
ENSG00000168575	13876.5	0.552327	0.0499735	11.0524	2.13459e-28	6.26376e-27
ENSG00000100567	28181.4	-0.432753	0.0391835	-11.0443	2.33664e-28	6.84555e-27
ENSG00000075239	4859.76	-1.34584	0.121887	-11.0417	2.4049e-28	7.03413e-27
ENSG00000204370	5860.54	-0.755379	0.0684304	-11.0387	2.4874e-28	7.26369e-27
ENSG00000079263	3692.13	2.34036	0.21384	10.9444	7.06514e-28	2.05983e-26
ENSG00000102755	3379.55	1.34622	0.12306	10.9395	7.45744e-28	2.1707e-26
ENSG00000136560	21157.5	0.567398	0.0518742	10.938	7.5893e-28	2.20553e-26
ENSG00000164330	13455.8	-0.599244	0.0548198	-10.9312	8.1796e-28	2.37326e-26
ENSG00000074410	7492.38	-0.817708	0.0748218	-10.9287	8.40054e-28	2.43346e-26
ENSG00000104147	10891	-0.813269	0.0744345	-10.926	8.66144e-28	2.50503e-26
ENSG00000185215	2475.09	1.0909	0.0998956	10.9204	9.21308e-28	2.66031e-26
ENSG00000111331	6945.99	0.781258	0.0715699	10.916	9.66538e-28	2.78647e-26
ENSG00000161011	27291.6	0.74868	0.0685972	10.9141	9.86591e-28	2.83975e-26
ENSG00000095794	4804.87	-0.91882	0.0842555	-10.9052	1.0889e-27	3.12924e-26
ENSG00000206532	9789.4	0.617042	0.0565882	10.9041	1.10198e-27	3.16181e-26
ENSG00000136247	4970.55	-0.843355	0.0773823	-10.8985	1.17119e-27	3.35507e-26
ENSG00000102974	56101.5	-0.571307	0.0524228	-10.8981	1.17714e-27	3.36678e-26
ENSG00000070371	10346.7	0.919068	0.0843445	10.8966	1.19641e-27	3.41109e-26
ENSG00000116016	24422.7	0.576821	0.0529358	10.8966	1.19629e-27	3.41109e-26
ENSG00000070087	80054.6	-0.38791	0.0356181	-10.8908	1.27522e-27	3.63005e-26
ENSG00000138587	7578.13	-0.766889	0.0704696	-10.8826	1.396e-27	3.96763e-26
ENSG00000072110	104402	-0.41906	0.0385128	-10.881	1.41948e-27	4.02802e-26
ENSG00000166401	7003.71	0.895274	0.0822951	10.8788	1.45415e-27	4.11995e-26
ENSG00000104450	20446.5	0.732871	0.0674007	10.8733	1.54436e-27	4.36869e-26
ENSG00000162341	6855.09	0.817778	0.075257	10.8665	1.66506e-27	4.70275e-26
ENSG00000132824	15213.9	0.502443	0.0462569	10.862	1.74856e-27	4.93087e-26
ENSG00000234199	569.752	2.86408	0.26379	10.8574	1.83895e-27	5.1777e-26
ENSG00000189067	37892.3	-0.524861	0.0483828	-10.8481	2.03662e-27	5.72533e-26
ENSG00000125148	4688.68	1.16167	0.107098	10.8468	2.06562e-27	5.79786e-26
ENSG00000100412	32131.1	-0.481797	0.0444788	-10.8321	2.42613e-27	6.79919e-26
ENSG00000187634	1414.53	-1.98389	0.183218	-10.828	2.53562e-27	7.09503e-26
ENSG00000171490	15034.4	-0.514771	0.0475837	-10.8182	2.82203e-27	7.88425e-26
ENSG00000143322	68124.6	0.392742	0.0363422	10.8068	3.19643e-27	8.91646e-26
ENSG00000162374	735.211	-1.92038	0.177802	-10.8007	3.41715e-27	9.51746e-26
ENSG00000227844	1431.15	1.92257	0.178067	10.7969	3.55947e-27	9.89862e-26
ENSG00000115295	32807.4	0.505661	0.0468347	10.7967	3.56693e-27	9.90412e-26
ENSG00000169604	215065	0.6946	0.0643535	10.7935	3.69442e-27	1.02424e-25
ENSG00000178150	19938.9	1.22541	0.113558	10.7911	3.79316e-27	1.05e-25
ENSG00000077942	37430.9	-0.497327	0.0460877	-10.7909	3.80097e-27	1.05055e-25
ENSG00000158258	3250.31	1.80707	0.167798	10.7693	4.80599e-27	1.32631e-25
ENSG00000118523	10625.3	1.1477	0.106633	10.7631	5.14127e-27	1.41667e-25
ENSG00000110693	23203.9	1.09323	0.101862	10.7324	7.16706e-27	1.97187e-25
ENSG00000132359	40236.7	0.797841	0.0744217	10.7205	8.15209e-27	2.23947e-25
ENSG00000011021	6260.23	-0.795763	0.074316	-10.7078	9.35416e-27	2.56579e-25
ENSG00000196460	3546.02	1.70501	0.159552	10.6862	1.18074e-26	3.23381e-25
ENSG00000163219	7740.02	1.09986	0.102961	10.6823	1.23152e-26	3.36777e-25
ENSG00000120256	4975.17	-0.810672	0.0760485	-10.6599	1.56721e-26	4.27929e-25
ENSG00000182054	5289.82	-1.06003	0.099472	-10.6565	1.62521e-26	4.43096e-25
ENSG00000146373	18177.3	-0.937737	0.0880351	-10.6518	1.70939e-26	4.65345e-25
ENSG00000187555	40315.2	-0.560458	0.0527497	-10.6248	2.28387e-26	6.20799e-25
ENSG00000138772	5384.34	0.819622	0.0771663	10.6215	2.36719e-26	6.42482e-25
ENSG00000204291	1845.58	-1.4349	0.135425	-10.5956	3.12486e-26	8.45582e-25
ENSG00000164930	23180.8	0.462605	0.0436597	10.5957	3.12063e-26	8.45582e-25
ENSG00000150867	82873.5	0.368101	0.034753	10.5919	3.24884e-26	8.77817e-25
ENSG00000116670	9947.42	-0.934351	0.0882308	-10.5898	3.32135e-26	8.96069e-25
ENSG00000111245	675.839	2.66008	0.251226	10.5884	3.3735e-26	9.08784e-25
ENSG00000166689	48999.9	1.06401	0.100533	10.5837	3.54719e-26	9.54151e-25
ENSG00000065325	2628.71	-1.06753	0.100998	-10.5699	4.11116e-26	1.10421e-24
ENSG00000239462	10625.6	0.759292	0.0718659	10.5654	4.31122e-26	1.15622e-24
ENSG00000182149	24924.1	-0.437009	0.0413806	-10.5607	4.53183e-26	1.21359e-24
ENSG00000186480	7623.74	-0.922473	0.0874084	-10.5536	4.88869e-26	1.30722e-24
ENSG00000253877	284.626	-3.49984	0.332006	-10.5415	5.56042e-26	1.48464e-24
ENSG00000168439	32020.7	0.454525	0.0431405	10.5359	5.90043e-26	1.5731e-24
ENSG00000008513	20798.5	0.676352	0.0642258	10.5308	6.22757e-26	1.65787e-24
ENSG00000164828	21296.3	0.648838	0.0616272	10.5284	6.38832e-26	1.69817e-24
ENSG00000249917	493.503	2.21618	0.210532	10.5266	6.51597e-26	1.72702e-24
ENSG00000127463	12720.9	-0.617811	0.0586899	-10.5267	6.50745e-26	1.72702e-24
ENSG00000149311	15677.7	-1.15547	0.109777	-10.5256	6.58714e-26	1.74333e-24
ENSG00000145819	16038.6	0.88343	0.0840298	10.5133	7.5033e-26	1.98289e-24
ENSG00000118985	14884.5	-0.705102	0.0670806	-10.5113	7.66602e-26	2.02293e-24
ENSG00000090006	22341.1	-0.644566	0.0613275	-10.5102	7.74951e-26	2.04198e-24
ENSG00000160213	2456.49	1.11215	0.105891	10.5028	8.38602e-26	2.2062e-24
ENSG00000110583	7265.61	0.734465	0.0699313	10.5027	8.39713e-26	2.2062e-24
ENSG00000186297	4360.65	1.44405	0.137584	10.4958	9.03471e-26	2.37027e-24
ENSG00000154511	36426.5	-0.630605	0.0601546	-10.4831	1.03331e-25	2.70697e-24
ENSG00000173890	161.621	-3.46711	0.330781	-10.4816	1.0497e-25	2.74593e-24
ENSG00000072071	18344.6	-0.522244	0.0498599	-10.4742	1.13448e-25	2.96342e-24
ENSG00000090487	22752	-0.434657	0.0415159	-10.4697	1.19082e-25	3.10609e-24
ENSG00000011422	21670.7	0.523171	0.0499736	10.469	1.19965e-25	3.12463e-24
ENSG00000144802	6852.32	1.01231	0.0967262	10.4657	1.24112e-25	3.22797e-24
ENSG00000070669	9467.49	-0.664682	0.0635228	-10.4637	1.26846e-25	3.29435e-24
ENSG00000129515	31340.6	-0.443923	0.0424385	-10.4604	1.3132e-25	3.40566e-24
ENSG00000137500	5011.49	0.845883	0.0808927	10.4568	1.36318e-25	3.53022e-24
ENSG00000177106	3520.62	0.929907	0.0889601	10.4531	1.41842e-25	3.668e-24
ENSG00000153956	60105.4	-0.592569	0.05669	-10.4528	1.42291e-25	3.67435e-24
ENSG00000166439	37704	0.737796	0.0705861	10.4524	1.42813e-25	3.68259e-24
ENSG00000142185	20123.1	1.03696	0.0992717	10.4457	1.53366e-25	3.94907e-24
ENSG00000114268	4504.24	-0.842685	0.0808354	-10.4247	1.9125e-25	4.91755e-24
ENSG00000129103	10647.9	-0.607263	0.0582532	-10.4246	1.91548e-25	4.91821e-24
ENSG00000244734	430.057	2.54873	0.24467	10.417	2.07377e-25	5.31708e-24
ENSG00000130962	5983.47	0.897991	0.0862256	10.4144	2.13059e-25	5.45503e-24
ENSG00000137770	22752.5	-0.831825	0.0799518	-10.4041	2.37536e-25	6.07313e-24
ENSG00000162614	7920.34	0.631028	0.0607684	10.3841	2.92782e-25	7.47503e-24
ENSG00000127952	8644.94	0.805469	0.0776122	10.3781	3.1183e-25	7.95012e-24
ENSG00000152253	65022.7	-0.593271	0.0571796	-10.3756	3.20275e-25	8.15394e-24
ENSG00000066135	37904.6	-0.535977	0.0516662	-10.3738	3.26139e-25	8.29156e-24
ENSG00000151445	8608.75	0.803928	0.077523	10.3702	3.38858e-25	8.60281e-24
ENSG00000116213	2111.37	-1.14917	0.110897	-10.3625	3.67084e-25	9.30632e-24
ENSG00000122483	12839.5	-0.653098	0.0630564	-10.3574	3.87507e-25	9.81032e-24
ENSG00000257732	5081.94	0.798677	0.0772212	10.3427	4.51533e-25	1.14153e-23
ENSG00000074201	110431	0.404416	0.0391069	10.3413	4.58379e-25	1.15722e-23
ENSG00000162512	7775.15	-0.800723	0.0774382	-10.3402	4.63775e-25	1.16921e-23
ENSG00000145012	139554	0.552339	0.0534241	10.3387	4.70643e-25	1.18487e-23
ENSG00000244128	14211.9	1.73092	0.167651	10.3246	5.45639e-25	1.37176e-23
ENSG00000120708	8964.43	-1.33414	0.129432	-10.3077	6.50711e-25	1.63365e-23
ENSG00000117461	13312.5	-1.04763	0.101693	-10.3019	6.90779e-25	1.73183e-23
ENSG00000139323	6287.31	0.853839	0.0829568	10.2926	7.61119e-25	1.90554e-23
ENSG00000230257	2984.18	0.967002	0.0939975	10.2875	8.02145e-25	2.00547e-23
ENSG00000196878	25375.1	0.498291	0.048481	10.2781	8.84722e-25	2.20887e-23
ENSG00000128973	20799.5	-0.454096	0.0442073	-10.272	9.42721e-25	2.35043e-23
ENSG00000246067	8037.11	0.862411	0.0839765	10.2697	9.65343e-25	2.40352e-23
ENSG00000100722	25911.3	0.487659	0.0475844	10.2483	1.20454e-24	2.99494e-23
ENSG00000156411	6905.92	0.891932	0.0871711	10.232	1.42599e-24	3.54068e-23
ENSG00000146592	75960.6	-0.382928	0.0374374	-10.2285	1.47786e-24	3.66444e-23
ENSG00000224184	642.495	-2.31354	0.22628	-10.2242	1.54428e-24	3.8239e-23
ENSG00000020922	37331.8	0.581868	0.0569235	10.2219	1.58148e-24	3.91066e-23
ENSG00000157014	21461.2	0.439055	0.0429741	10.2167	1.66865e-24	4.12057e-23
ENSG00000140451	3601.4	-0.901305	0.0882996	-10.2074	1.83811e-24	4.53284e-23
ENSG00000168010	3978.26	0.903365	0.0885396	10.203	1.92334e-24	4.73654e-23
ENSG00000100647	7315.97	-0.865789	0.0848836	-10.1997	1.98829e-24	4.88985e-23
ENSG00000165633	2535.07	-1.99342	0.195514	-10.1958	2.06964e-24	5.083e-23
ENSG00000247137	1198.32	1.44556	0.141887	10.1881	2.24045e-24	5.49504e-23
ENSG00000113391	100863	-0.446122	0.0437955	-10.1865	2.27857e-24	5.58094e-23
ENSG00000169410	11048.1	-0.659114	0.0647089	-10.1858	2.29392e-24	5.61095e-23
ENSG00000107249	2295.89	-1.54628	0.151828	-10.1844	2.32842e-24	5.68763e-23
ENSG00000114805	12802.9	0.968138	0.0950992	10.1803	2.42825e-24	5.92349e-23
ENSG00000085511	42739	-0.641684	0.0630509	-10.1772	2.50575e-24	6.10429e-23
ENSG00000092964	79202.6	-0.326164	0.0320988	-10.1612	2.9531e-24	7.18443e-23
ENSG00000167674	18338.6	-0.534194	0.0525896	-10.1578	3.05903e-24	7.43212e-23
ENSG00000140374	62274.7	-0.400912	0.0395187	-10.1449	3.49185e-24	8.47232e-23
ENSG00000103742	2671	1.051	0.103608	10.144	3.52317e-24	8.52541e-23
ENSG00000178075	10841.3	0.91656	0.0903547	10.144	3.52297e-24	8.52541e-23
ENSG00000171033	3704.92	-1.02755	0.101306	-10.143	3.55823e-24	8.59875e-23
ENSG00000147257	14542.1	-0.548886	0.0542619	-10.1155	4.71591e-24	1.13812e-22
ENSG00000151693	20096.8	1.16776	0.115782	10.0858	6.38222e-24	1.5382e-22
ENSG00000165304	138955	-0.54462	0.0540612	-10.0741	7.18959e-24	1.73048e-22
ENSG00000143786	14948.4	1.27184	0.126445	10.0585	8.43104e-24	2.02659e-22
ENSG00000064961	3486.13	-0.867127	0.0862502	-10.0536	8.85585e-24	2.12587e-22
ENSG00000182022	9988.97	1.00706	0.100209	10.0496	9.22517e-24	2.21159e-22
ENSG00000138376	20890.7	-0.443282	0.0441399	-10.0427	9.89673e-24	2.36945e-22
ENSG00000135899	5335.13	0.935422	0.0931751	10.0394	1.02301e-23	2.44602e-22
ENSG00000159200	18779.4	0.866773	0.0863586	10.0369	1.04917e-23	2.50526e-22
ENSG00000224893	1400.95	-1.40516	0.140015	-10.0358	1.06111e-23	2.53044e-22
ENSG00000135549	42769.1	-1.16379	0.116097	-10.0242	1.19291e-23	2.83724e-22
ENSG00000074842	59516.5	-0.560963	0.05596	-10.0243	1.19148e-23	2.83724e-22
ENSG00000073578	3112.07	-0.898043	0.0896398	-10.0183	1.26602e-23	3.00718e-22
ENSG00000203485	5704.01	1.1697	0.116773	10.0168	1.28562e-23	3.04971e-22
ENSG00000115641	42720.6	0.767635	0.0766597	10.0135	1.32923e-23	3.14903e-22
ENSG00000185483	50941.4	1.26934	0.126908	10.002	1.49347e-23	3.53351e-22
ENSG00000149948	31617.9	0.566393	0.0566504	9.99804	1.55449e-23	3.67307e-22
ENSG00000139329	13555.1	-0.880955	0.088131	-9.99596	1.58734e-23	3.7458e-22
ENSG00000163605	18231.8	-0.570168	0.0571245	-9.98115	1.8432e-23	4.34389e-22
ENSG00000157557	3584.96	1.01337	0.101777	9.95684	2.35427e-23	5.54112e-22
ENSG00000122299	12297.8	-0.501646	0.0503918	-9.95491	2.40033e-23	5.64218e-22
ENSG00000106392	18778.9	-0.580264	0.0583769	-9.93995	2.78954e-23	6.54853e-22
ENSG00000104408	332801	-0.327654	0.0329648	-9.93949	2.80253e-23	6.5705e-22
ENSG00000130340	41879.5	-0.36943	0.037202	-9.93039	3.0704e-23	7.18919e-22
ENSG00000095319	30235.4	-0.45925	0.0462839	-9.92247	3.32429e-23	7.7736e-22
ENSG00000079819	133175	0.350861	0.0353647	9.92123	3.36589e-23	7.86069e-22
ENSG00000059378	6324.37	0.706092	0.0712018	9.91677	3.51945e-23	8.20873e-22
ENSG00000197555	116249	-0.631583	0.0637052	-9.91416	3.61266e-23	8.41527e-22
ENSG00000144908	2336.61	-1.31615	0.132794	-9.91118	3.7224e-23	8.64973e-22
ENSG00000138346	19045.9	-0.558074	0.0563076	-9.91116	3.72289e-23	8.64973e-22
ENSG00000154001	40873.9	-0.42113	0.042495	-9.9101	3.76273e-23	8.73107e-22
ENSG00000243243	179.93	3.29385	0.332422	9.90865	3.81779e-23	8.84749e-22
ENSG00000085063	38392.3	0.607544	0.0613153	9.90852	3.82282e-23	8.8478e-22
ENSG00000008128	2322.27	-1.00778	0.10173	-9.90645	3.90275e-23	9.02125e-22
ENSG00000183036	584.057	-1.97862	0.199817	-9.90217	4.07326e-23	9.40334e-22
ENSG00000131747	162783	-0.551297	0.0556884	-9.89967	4.17649e-23	9.62936e-22
ENSG00000189091	48640.7	-0.511998	0.0517209	-9.89925	4.1942e-23	9.65789e-22
ENSG00000185658	10548.3	0.817552	0.0826078	9.89679	4.29869e-23	9.8859e-22
ENSG00000186642	11374.3	0.829866	0.0839617	9.88386	4.89099e-23	1.12337e-21
ENSG00000138796	10767.9	-0.765846	0.0774904	-9.88311	4.92798e-23	1.13043e-21
ENSG00000180573	5684.12	-0.714248	0.0722975	-9.87929	5.11928e-23	1.17283e-21
ENSG00000154027	21161.9	0.421024	0.0427034	9.85924	6.25179e-23	1.43047e-21
ENSG00000117632	38176.2	-0.58198	0.0591551	-9.83821	7.70692e-23	1.76119e-21
ENSG00000100985	2511.18	1.95287	0.198535	9.83642	7.8452e-23	1.79053e-21
ENSG00000171867	19384.9	0.442791	0.0450807	9.82219	9.03587e-23	2.05968e-21
ENSG00000189337	21271.3	-0.694894	0.0707815	-9.81745	9.47061e-23	2.15605e-21
ENSG00000131153	6419.66	-0.807186	0.0822848	-9.80967	1.02308e-22	2.32618e-21
ENSG00000178209	89295.1	0.434015	0.0443163	9.79357	1.19987e-22	2.72474e-21
ENSG00000049618	101524	-0.517846	0.0529023	-9.78872	1.25874e-22	2.85484e-21
ENSG00000183778	2846.96	1.23472	0.126171	9.78607	1.29227e-22	2.92721e-21
ENSG00000116133	83234.1	-0.497119	0.0508417	-9.77779	1.40233e-22	3.17253e-21
ENSG00000100997	33265.8	-0.375072	0.0383613	-9.77736	1.40842e-22	3.18232e-21
ENSG00000117318	1981.54	-1.19145	0.121871	-9.77634	1.42269e-22	3.21055e-21
ENSG00000041357	13987.3	-0.556638	0.0569642	-9.77171	1.48914e-22	3.35632e-21
ENSG00000159423	2899.23	-0.942993	0.0965376	-9.76814	1.54252e-22	3.47231e-21
ENSG00000225485	11435.4	0.539072	0.0551947	9.76673	1.56421e-22	3.51676e-21
ENSG00000141002	16754.5	-0.479348	0.0491123	-9.76025	1.6674e-22	3.74409e-21
ENSG00000134278	21604.1	0.561619	0.0575538	9.75816	1.70219e-22	3.81746e-21
ENSG00000028277	2137.33	1.46057	0.149693	9.75716	1.71909e-22	3.85058e-21
ENSG00000090863	87295.9	-0.548637	0.0562429	-9.75476	1.76011e-22	3.93758e-21
ENSG00000140859	21027.1	0.585994	0.0600931	9.75144	1.81864e-22	4.06349e-21
ENSG00000159140	50347.2	0.435713	0.0447166	9.74387	1.95941e-22	4.37262e-21
ENSG00000155052	7563.98	1.50814	0.154956	9.73271	2.18691e-22	4.8743e-21
ENSG00000154845	68926.3	0.342817	0.0352306	9.73065	2.23153e-22	4.96762e-21
ENSG00000130707	11339.3	-0.56791	0.0583717	-9.7292	2.26363e-22	5.03288e-21
ENSG00000175575	5948.54	0.988326	0.101614	9.7263	2.32913e-22	5.17216e-21
ENSG00000140455	29700.7	-0.370552	0.0381306	-9.71797	2.52775e-22	5.60633e-21
ENSG00000197696	1366.01	-1.67129	0.172018	-9.71576	2.58315e-22	5.72218e-21
ENSG00000151067	5533.35	-0.927518	0.0955392	-9.70825	2.78074e-22	6.15234e-21
ENSG00000100867	62165	-0.50446	0.0519941	-9.70224	2.94944e-22	6.51762e-21
ENSG00000156395	1395.9	-2.16255	0.222947	-9.69982	3.02042e-22	6.66632e-21
ENSG00000254645	133.497	3.22014	0.332263	9.69153	3.27585e-22	7.22125e-21
ENSG00000173638	3707.92	0.835529	0.0863614	9.6748	3.85851e-22	8.49531e-21
ENSG00000013619	6347.42	0.85923	0.0888141	9.67448	3.87038e-22	8.51108e-21
ENSG00000107736	4878.42	-1.52012	0.157137	-9.67387	3.89352e-22	8.55156e-21
ENSG00000103018	14212.7	-0.654988	0.0678283	-9.65656	4.61084e-22	1.01147e-20
ENSG00000136122	7683.05	-0.594833	0.0616131	-9.65434	4.71192e-22	1.0324e-20
ENSG00000139970	9730.82	-0.889611	0.0921861	-9.65016	4.90773e-22	1.074e-20
ENSG00000091409	18197.9	0.680833	0.0705862	9.64541	5.14045e-22	1.12357e-20
ENSG00000102317	5640.35	-0.830932	0.0861635	-9.64366	5.22881e-22	1.1415e-20
ENSG00000136982	19075.7	-0.493019	0.0511412	-9.64034	5.40068e-22	1.1776e-20
ENSG00000156787	18471.2	-0.621227	0.0644886	-9.63314	5.79335e-22	1.26169e-20
ENSG00000111674	3980.98	-1.11031	0.115287	-9.63084	5.92447e-22	1.2887e-20
ENSG00000134109	23231.3	0.67137	0.0697199	9.62953	6.00022e-22	1.3033e-20
ENSG00000113732	42142.3	0.340516	0.035362	9.62943	6.00603e-22	1.3033e-20
ENSG00000109472	86163.1	-0.51019	0.0529917	-9.62774	6.10597e-22	1.3234e-20
ENSG00000226990	132.102	3.20018	0.332436	9.62644	6.18336e-22	1.33857e-20
ENSG00000219545	83404.9	-0.717807	0.0747039	-9.6087	7.34729e-22	1.58863e-20
ENSG00000185361	5300.03	-0.786752	0.0819567	-9.5996	8.02556e-22	1.73321e-20
ENSG00000057704	1301.17	1.76694	0.184102	9.59763	8.18029e-22	1.76452e-20
ENSG00000150764	6915.7	-0.818176	0.0852512	-9.59723	8.21177e-22	1.7692e-20
ENSG00000132740	5172.87	0.76319	0.0795338	9.5958	8.3267e-22	1.79183e-20
ENSG00000198894	5416.84	1.05651	0.110107	9.59531	8.36669e-22	1.79829e-20
ENSG00000005379	1610.84	-1.63562	0.170521	-9.59194	8.64457e-22	1.85581e-20
ENSG00000159131	35407.6	0.409186	0.0427029	9.58216	9.50399e-22	2.03789e-20
ENSG00000129566	9640.95	0.60844	0.063503	9.58128	9.58484e-22	2.05279e-20
ENSG00000180198	24322.7	-0.450275	0.047015	-9.57727	9.96441e-22	2.13156e-20
ENSG00000154118	14585.4	-0.642431	0.0670954	-9.57489	1.01966e-21	2.17866e-20
ENSG00000258791	450.863	2.47273	0.258416	9.56877	1.08182e-21	2.30874e-20
ENSG00000113916	7617.75	0.681852	0.0713011	9.56299	1.14399e-21	2.43854e-20
ENSG00000164292	252009	-0.654402	0.0684761	-9.55665	1.2163e-21	2.58961e-20
ENSG00000106976	11782.2	-0.883438	0.0924442	-9.55645	1.21862e-21	2.5915e-20
ENSG00000250337	5814.01	0.892494	0.0934218	9.55339	1.25523e-21	2.66623e-20
ENSG00000166206	13594	0.769323	0.0805427	9.55174	1.2753e-21	2.70568e-20
ENSG00000090530	50317.3	-0.614911	0.0644351	-9.54311	1.38612e-21	2.93733e-20
ENSG00000090889	69191.2	-0.522843	0.0548074	-9.53965	1.43321e-21	3.03358e-20
ENSG00000136542	1748.46	1.50535	0.157832	9.53764	1.46117e-21	3.08914e-20
ENSG00000170312	31375.3	-0.466099	0.0488942	-9.53279	1.53106e-21	3.23312e-20
ENSG00000134240	862.896	-2.21782	0.232704	-9.53061	1.56359e-21	3.29795e-20
ENSG00000161558	3235.94	-0.911959	0.095709	-9.52846	1.59641e-21	3.36326e-20
ENSG00000171487	2144.37	-1.09313	0.114799	-9.52218	1.69579e-21	3.56847e-20
ENSG00000034677	29175.7	0.445306	0.046827	9.5096	1.91393e-21	4.02282e-20
ENSG00000157224	33191.3	0.455415	0.0479646	9.49482	2.20595e-21	4.63122e-20
ENSG00000072134	25305.1	0.436353	0.0459917	9.48764	2.36331e-21	4.95582e-20
ENSG00000189339	2353.2	-1.21514	0.1282	-9.47851	2.57928e-21	5.40243e-20
ENSG00000162434	111673	0.461989	0.0487528	9.47615	2.63838e-21	5.51982e-20
ENSG00000164400	414.126	2.47087	0.26107	9.46439	2.95275e-21	6.17039e-20
ENSG00000171649	1022.92	1.49013	0.157521	9.45991	3.08203e-21	6.43311e-20
ENSG00000165995	13865.6	-1.15823	0.122458	-9.45817	3.13374e-21	6.53351e-20
ENSG00000197345	6710.48	0.795344	0.0841897	9.44704	3.48533e-21	7.25817e-20
ENSG00000103194	24182.1	-0.471565	0.049929	-9.44471	3.56375e-21	7.41293e-20
ENSG00000100629	46805.5	0.44373	0.0470055	9.43995	3.72974e-21	7.74928e-20
ENSG00000133816	65892.8	0.570989	0.0604956	9.43853	3.78063e-21	7.84601e-20
ENSG00000101350	43657.8	-0.361168	0.0382753	-9.43607	3.87041e-21	8.02311e-20
ENSG00000140367	39993	-0.42184	0.0447347	-9.42984	4.1073e-21	8.50442e-20
ENSG00000072518	16654.6	0.451481	0.0479457	9.41651	4.66327e-21	9.64453e-20
ENSG00000213445	4429.7	0.776488	0.0824937	9.41269	4.83607e-21	9.99049e-20
ENSG00000134684	23186.9	-0.555351	0.0590689	-9.40175	5.36609e-21	1.10728e-19
ENSG00000236393	740.648	2.14977	0.228808	9.39554	5.69254e-21	1.1733e-19
ENSG00000186350	13857.2	-0.596628	0.0635357	-9.39044	5.97478e-21	1.23007e-19
ENSG00000168040	3525.14	0.917206	0.0976958	9.38839	6.09257e-21	1.25289e-19
ENSG00000171456	74642	-0.454414	0.0484242	-9.38403	6.3501e-21	1.30437e-19
ENSG00000117450	89512.3	-0.474383	0.0505538	-9.38371	6.36889e-21	1.30674e-19
ENSG00000075420	114468	0.469131	0.0499991	9.38277	6.42591e-21	1.31695e-19
ENSG00000172349	367.029	2.34342	0.249762	9.3826	6.4365e-21	1.31762e-19
ENSG00000176533	12913.3	-0.995	0.106166	-9.37208	7.11176e-21	1.45421e-19
ENSG00000135720	17983.5	-0.409744	0.0437572	-9.36404	7.67462e-21	1.56753e-19
ENSG00000139725	4739.78	0.736525	0.0786729	9.36186	7.83422e-21	1.59832e-19
ENSG00000149187	52630	0.335028	0.0357966	9.35921	8.03374e-21	1.63718e-19
ENSG00000154102	3804.53	-0.961516	0.102805	-9.35279	8.53695e-21	1.73777e-19
ENSG00000142208	4114.84	0.809724	0.0865779	9.35254	8.55648e-21	1.73979e-19
ENSG00000104356	8328.31	0.672773	0.0719488	9.35071	8.70596e-21	1.76819e-19
ENSG00000006016	1292.15	-1.71446	0.183384	-9.34901	8.84721e-21	1.79486e-19
ENSG00000131584	1463.13	-1.43216	0.153211	-9.34768	8.95874e-21	1.81545e-19
ENSG00000107404	4713.77	-1.15236	0.123294	-9.34647	9.06255e-21	1.83443e-19
ENSG00000081803	47190.7	0.515661	0.0552301	9.33659	9.94905e-21	2.01162e-19
ENSG00000021762	10757.1	0.534513	0.0572773	9.33202	1.03873e-20	2.09789e-19
ENSG00000164463	4767.01	0.756971	0.0811876	9.32373	1.12325e-20	2.26605e-19
ENSG00000161800	63012.3	-0.429231	0.0460622	-9.3185	1.17998e-20	2.37786e-19
ENSG00000224812	136.558	3.10586	0.3334	9.31571	1.21139e-20	2.43843e-19
ENSG00000117360	10843.1	0.658786	0.0707556	9.31073	1.26961e-20	2.55277e-19
ENSG00000047617	38994.6	1.0817	0.116203	9.30875	1.29343e-20	2.59777e-19
ENSG00000162769	5334.87	-0.717117	0.077056	-9.30645	1.3218e-20	2.65181e-19
ENSG00000081189	1553.29	-1.15469	0.124164	-9.29965	1.40906e-20	2.82374e-19
ENSG00000075785	142962	0.358793	0.0386366	9.28635	1.5967e-20	3.19623e-19
ENSG00000151388	156581	0.704747	0.0759338	9.28106	1.67796e-20	3.35518e-19
ENSG00000151806	8048.49	-0.58127	0.0626307	-9.28091	1.68039e-20	3.35633e-19
ENSG00000108691	2404.62	1.55046	0.167134	9.27674	1.74748e-20	3.48648e-19
ENSG00000148019	9293.64	-0.56332	0.0607643	-9.27059	1.85125e-20	3.68944e-19
ENSG00000182606	38115.7	0.409367	0.044178	9.26631	1.92697e-20	3.83611e-19
ENSG00000111206	40299.8	-0.627459	0.0677543	-9.2608	2.02908e-20	4.03495e-19
ENSG00000173950	5522.41	-0.846707	0.0914408	-9.25962	2.05153e-20	4.07511e-19
ENSG00000128266	5680.69	-1.02578	0.110832	-9.25526	2.13706e-20	4.24035e-19
ENSG00000205403	4293.88	-1.49095	0.161186	-9.24988	2.2475e-20	4.45458e-19
ENSG00000242242	31802.8	0.716786	0.0776006	9.23686	2.53839e-20	5.02563e-19
ENSG00000113407	54590.5	-0.408529	0.0442422	-9.23392	2.60898e-20	5.15974e-19
ENSG00000071537	42034	0.642873	0.0696688	9.22757	2.76838e-20	5.46899e-19
ENSG00000186867	2056.86	-1.33988	0.145257	-9.22419	2.85703e-20	5.6318e-19
ENSG00000169908	4423.43	0.864823	0.0937547	9.22431	2.85397e-20	5.6318e-19
ENSG00000147041	7508.18	1.32707	0.143923	9.22076	2.95014e-20	5.80902e-19
ENSG00000174799	24857.9	-0.492916	0.0535034	-9.2128	3.17713e-20	6.24917e-19
ENSG00000103995	18496	-0.728549	0.0791445	-9.2053	3.40706e-20	6.69413e-19
ENSG00000162654	245.646	2.5794	0.28037	9.19998	3.58025e-20	7.02677e-19
ENSG00000172985	61241.3	0.944512	0.10268	9.19855	3.62809e-20	7.11295e-19
ENSG00000103342	23789.4	-0.581668	0.0632456	-9.19698	3.68156e-20	7.20995e-19
ENSG00000152229	12705.9	1.0417	0.11327	9.19659	3.69485e-20	7.22814e-19
ENSG00000013810	16087.8	-0.539132	0.0586511	-9.19219	3.8493e-20	7.52216e-19
ENSG00000122884	73939.6	-0.809779	0.0881019	-9.19139	3.87784e-20	7.56974e-19
ENSG00000242485	2931.5	-1.13673	0.123731	-9.18705	4.03778e-20	7.87345e-19
ENSG00000100320	145042	-0.324719	0.0353585	-9.18362	4.16825e-20	8.11911e-19
ENSG00000103978	14358.6	-0.484186	0.0527501	-9.17886	4.35669e-20	8.47702e-19
ENSG00000157193	16061.3	-0.532924	0.0580834	-9.17515	4.50956e-20	8.76504e-19
ENSG00000255666	345.102	-2.74932	0.299709	-9.17331	4.58702e-20	8.90601e-19
ENSG00000140030	143.041	2.94287	0.320848	9.17216	4.63619e-20	8.99182e-19
ENSG00000079459	39386.6	-0.354357	0.0386538	-9.16746	4.84281e-20	9.3825e-19
ENSG00000177150	21084.1	0.404462	0.0441533	9.16041	5.17008e-20	1.00058e-18
ENSG00000177000	1932.78	-1.05295	0.114952	-9.15991	5.19391e-20	1.00412e-18
ENSG00000166974	23771.4	-0.4006	0.04374	-9.15867	5.25427e-20	1.0147e-18
ENSG00000113552	9820.12	0.59686	0.0651828	9.15671	5.35013e-20	1.03211e-18
ENSG00000109814	11487.1	-0.50057	0.0546833	-9.15398	5.48723e-20	1.05743e-18
ENSG00000101447	30202.2	-0.47332	0.0517134	-9.15275	5.55007e-20	1.0684e-18
ENSG00000158747	4424.79	-0.816182	0.0892227	-9.14769	5.8162e-20	1.11844e-18
ENSG00000064655	8298.1	-1.33519	0.145981	-9.14635	5.88888e-20	1.13122e-18
ENSG00000160221	3185.58	0.922016	0.100812	9.14585	5.91631e-20	1.13528e-18
ENSG00000140497	6805.39	-0.590324	0.0645606	-9.14372	6.03415e-20	1.15666e-18
ENSG00000100580	7877.03	0.863848	0.0945191	9.1394	6.28011e-20	1.20253e-18
ENSG00000224596	3299.26	2.01455	0.220483	9.13696	6.423e-20	1.22859e-18
ENSG00000140538	2297.17	-1.55498	0.17023	-9.13459	6.56579e-20	1.25458e-18
ENSG00000149970	10201.5	-0.736948	0.080703	-9.1316	6.74947e-20	1.28831e-18
ENSG00000145244	4174.71	-0.961623	0.10534	-9.12873	6.93068e-20	1.32151e-18
ENSG00000092470	11686.7	-0.837394	0.0917339	-9.12851	6.94486e-20	1.32282e-18
ENSG00000087302	16032.7	-0.477163	0.0523266	-9.11893	7.587e-20	1.44306e-18
ENSG00000143819	17799.8	-0.502082	0.0550598	-9.11886	7.59211e-20	1.44306e-18
ENSG00000143401	27708.2	-0.525366	0.057647	-9.11349	7.97721e-20	1.51467e-18
ENSG00000170579	2327.45	-1.16171	0.127497	-9.11167	8.11221e-20	1.53868e-18
ENSG00000149294	67091.6	-0.782419	0.0860278	-9.09496	9.4621e-20	1.79284e-18
ENSG00000035499	47563.3	-0.499586	0.0549429	-9.09282	9.65034e-20	1.82659e-18
ENSG00000148655	28484.5	-1.53732	0.169117	-9.09025	9.88109e-20	1.86831e-18
ENSG00000166797	15821.9	-0.466787	0.0513953	-9.08229	1.06317e-19	2.00814e-18
ENSG00000017797	48531.9	0.39131	0.0431268	9.07347	1.15281e-19	2.17517e-18
ENSG00000198554	29237.2	-0.583886	0.0643735	-9.07027	1.18718e-19	2.23769e-18
ENSG00000247556	4559.42	-0.712752	0.0786003	-9.06805	1.21163e-19	2.2814e-18
ENSG00000055070	41177.5	-0.507346	0.0559574	-9.06664	1.22747e-19	2.30882e-18
ENSG00000114473	3841.71	0.989115	0.109105	9.06572	1.23789e-19	2.326e-18
ENSG00000150787	11525.4	-0.723542	0.0799273	-9.0525	1.3973e-19	2.62053e-18
ENSG00000124406	16925.8	-0.908251	0.100332	-9.05248	1.39754e-19	2.62053e-18
ENSG00000171132	47556.6	0.56561	0.062484	9.05207	1.4028e-19	2.62767e-18
ENSG00000100600	14075.9	-0.556867	0.0615339	-9.04976	1.43281e-19	2.6811e-18
ENSG00000119888	1207.43	-1.226	0.135567	-9.04349	1.51751e-19	2.83666e-18
ENSG00000038427	808.621	-2.11254	0.233875	-9.03277	1.67379e-19	3.12556e-18
ENSG00000239713	567.331	1.87721	0.208111	9.02023	1.87697e-19	3.50135e-18
ENSG00000079616	8895.46	-0.614286	0.0681061	-9.01954	1.88873e-19	3.51965e-18
ENSG00000184743	26928.9	0.383975	0.0425879	9.01606	1.94977e-19	3.62967e-18
ENSG00000213625	8997.38	0.59517	0.0660387	9.01244	2.01524e-19	3.74768e-18
ENSG00000149260	8817.61	0.581591	0.0645687	9.00732	2.11156e-19	3.92277e-18
ENSG00000140463	6726.85	-0.740381	0.0822052	-9.0065	2.1273e-19	3.94795e-18
ENSG00000117586	322.514	2.27198	0.252335	9.00384	2.17968e-19	4.04101e-18
ENSG00000101335	26966.5	0.553016	0.0614238	9.00329	2.19058e-19	4.05706e-18
ENSG00000117419	82018.2	-0.278706	0.0309768	-8.99724	2.31467e-19	4.2825e-18
ENSG00000120647	14260.1	-0.542598	0.0603384	-8.99258	2.41485e-19	4.46327e-18
ENSG00000072736	15034	-0.68378	0.0760454	-8.99174	2.43345e-19	4.49306e-18
ENSG00000165449	1095.41	-1.92821	0.214676	-8.98197	2.6597e-19	4.90578e-18
ENSG00000143494	1551.05	-1.09753	0.122339	-8.97126	2.9315e-19	5.4016e-18
ENSG00000074800	210164	-0.599922	0.0668909	-8.96867	3.00109e-19	5.52421e-18
ENSG00000131386	3981.95	1.32518	0.147774	8.96761	3.03005e-19	5.57184e-18
ENSG00000215218	391.103	-2.3765	0.265103	-8.96443	3.11893e-19	5.72362e-18
ENSG00000147010	107810	0.311891	0.0347919	8.96448	3.11748e-19	5.72362e-18
ENSG00000135052	42653.9	-0.54495	0.0607949	-8.96375	3.13814e-19	5.75305e-18
ENSG00000072571	20607.7	-0.593413	0.0662814	-8.95294	3.46146e-19	6.33935e-18
ENSG00000185274	29054.3	-0.739568	0.0826575	-8.94737	3.64037e-19	6.66026e-18
ENSG00000100077	69914.3	-0.50647	0.0566119	-8.94634	3.67449e-19	6.71587e-18
ENSG00000115762	168737	0.384918	0.0430355	8.94419	3.74688e-19	6.84127e-18
ENSG00000143815	25814.9	-0.437882	0.0490062	-8.93524	4.06313e-19	7.41122e-18
ENSG00000115935	5760.2	0.600335	0.0673098	8.91898	4.70598e-19	8.57513e-18
ENSG00000149273	59606.5	0.7292	0.0817736	8.91731	4.77771e-19	8.69706e-18
ENSG00000137673	653.327	-1.81421	0.203493	-8.91534	4.86319e-19	8.84376e-18
ENSG00000224186	4525.36	0.917864	0.102996	8.91169	5.02607e-19	9.13079e-18
ENSG00000172159	8173.8	1.34062	0.15044	8.91131	5.04317e-19	9.15265e-18
ENSG00000135919	12595.2	0.64998	0.0729642	8.90821	5.18645e-19	9.40323e-18
ENSG00000172757	99628.9	0.2924	0.0328365	8.90475	5.35088e-19	9.69164e-18
ENSG00000169710	37393	-0.472972	0.0531177	-8.90423	5.37592e-19	9.72723e-18
ENSG00000100994	17402.3	-0.699318	0.078562	-8.90148	5.51079e-19	9.9613e-18
ENSG00000111348	481.487	2.11583	0.237783	8.89816	5.67815e-19	1.02536e-17
ENSG00000166508	17512.8	-0.451137	0.0507145	-8.89563	5.80899e-19	1.04794e-17
ENSG00000168918	3270.33	1.46926	0.165319	8.88744	6.25315e-19	1.12694e-17
ENSG00000198796	18391.9	0.410005	0.0461358	8.88692	6.28256e-19	1.13111e-17
ENSG00000104969	22420.9	-0.664835	0.0748204	-8.88575	6.34926e-19	1.14198e-17
ENSG00000105220	47602.4	-0.684343	0.07703	-8.88412	6.44314e-19	1.15771e-17
ENSG00000167522	67562.1	-0.405931	0.0457271	-8.87724	6.85402e-19	1.23032e-17
ENSG00000067082	2840.07	0.828625	0.0934059	8.87123	7.23423e-19	1.29728e-17
ENSG00000170545	12774.1	0.833523	0.0940313	8.86431	7.69773e-19	1.37903e-17
ENSG00000130720	2229.44	-1.00832	0.113851	-8.85643	8.26213e-19	1.47868e-17
ENSG00000137745	1088.22	-1.57532	0.177884	-8.85588	8.30273e-19	1.48447e-17
ENSG00000111247	12394.6	-0.557773	0.0630017	-8.85329	8.49733e-19	1.51776e-17
ENSG00000124191	22254.4	0.698337	0.078933	8.8472	8.97402e-19	1.60133e-17
ENSG00000248333	1468.93	-1.34489	0.152073	-8.84373	9.25769e-19	1.65032e-17
ENSG00000148082	1441.82	-1.15586	0.130764	-8.83927	9.63496e-19	1.71419e-17
ENSG00000120802	27008.4	-0.526903	0.0596092	-8.83928	9.63379e-19	1.71419e-17
ENSG00000250284	371.544	-2.68389	0.303645	-8.83889	9.66725e-19	1.71824e-17
ENSG00000143882	2905.42	1.57689	0.178605	8.82891	1.05704e-18	1.87692e-17
ENSG00000104419	18773.2	-0.761431	0.0862518	-8.828	1.06561e-18	1.89029e-17
ENSG00000149196	7934.33	0.588502	0.0666652	8.82774	1.06816e-18	1.89294e-17
ENSG00000056558	1717.59	1.03028	0.116736	8.82569	1.08784e-18	1.92593e-17
ENSG00000091986	21327.9	-0.418949	0.0474741	-8.82478	1.0968e-18	1.9399e-17
ENSG00000104870	4136.81	0.892654	0.101213	8.81958	1.14889e-18	2.03004e-17
ENSG00000144560	27298.8	0.428568	0.0486108	8.8163	1.18307e-18	2.08839e-17
ENSG00000160201	4921.52	0.733358	0.0832132	8.813	1.21845e-18	2.14876e-17
ENSG00000112679	13285	-0.692774	0.0786446	-8.80891	1.26365e-18	2.22629e-17
ENSG00000184613	33434.1	-0.992819	0.112739	-8.80633	1.29306e-18	2.27589e-17
ENSG00000050438	5508.35	-1.02991	0.117078	-8.79679	1.40788e-18	2.47557e-17
ENSG00000082497	4169.49	0.783032	0.0890455	8.79362	1.4482e-18	2.54399e-17
ENSG00000021300	1631.91	1.10774	0.125974	8.79338	1.45133e-18	2.54701e-17
ENSG00000106178	1471.66	1.82349	0.207407	8.79181	1.47174e-18	2.58033e-17
ENSG00000253537	504.106	-2.59063	0.294745	-8.7894	1.50364e-18	2.63369e-17
ENSG00000227927	114.891	2.9374	0.334289	8.78701	1.53599e-18	2.68776e-17
ENSG00000197646	1842.19	1.37529	0.156549	8.78505	1.56294e-18	2.73228e-17
ENSG00000167004	25287.7	-0.490409	0.0558638	-8.77864	1.65465e-18	2.88979e-17
ENSG00000247240	1333.38	-1.22564	0.139628	-8.77789	1.66573e-18	2.90634e-17
ENSG00000160191	5004.51	0.988679	0.112755	8.76841	1.81208e-18	3.15865e-17
ENSG00000116649	8968.15	-0.995356	0.113559	-8.76509	1.86623e-18	3.2499e-17
ENSG00000144331	8689.56	-1.38235	0.157819	-8.75912	1.96787e-18	3.4236e-17
ENSG00000214357	9225.05	-0.732491	0.0836523	-8.75638	2.01628e-18	3.50445e-17
ENSG00000226057	19658.8	-0.537293	0.061423	-8.74742	2.18286e-18	3.79034e-17
ENSG00000116198	3409.07	-0.856755	0.09799	-8.74329	2.26424e-18	3.92787e-17
ENSG00000169570	13359	-0.449223	0.0513847	-8.74235	2.28301e-18	3.95664e-17
ENSG00000149231	10449.1	0.85208	0.0974688	8.74208	2.28854e-18	3.96241e-17
ENSG00000153317	207545	0.404636	0.0462921	8.74093	2.31192e-18	3.99907e-17
ENSG00000204542	289.532	2.27941	0.260972	8.73431	2.45139e-18	4.23627e-17
ENSG00000166501	1925.83	1.2796	0.146655	8.72527	2.65548e-18	4.58458e-17
ENSG00000008056	2046.6	1.34553	0.15425	8.72306	2.70789e-18	4.6706e-17
ENSG00000253910	1625.43	1.03864	0.119122	8.71913	2.80339e-18	4.8307e-17
ENSG00000224930	2844.42	1.1348	0.130181	8.71707	2.8549e-18	4.91477e-17
ENSG00000100568	8837.68	-0.573441	0.0658307	-8.71084	3.01623e-18	5.18757e-17
ENSG00000103740	396.381	-2.43757	0.280081	-8.70308	3.22996e-18	5.54988e-17
ENSG00000176623	10700.6	-0.483978	0.0556414	-8.69816	3.37313e-18	5.79037e-17
ENSG00000197381	10938.7	0.902315	0.103807	8.69223	3.55384e-18	6.09481e-17
ENSG00000143398	25231.1	0.438916	0.0505029	8.69091	3.59555e-18	6.16048e-17
ENSG00000168795	12422.4	-0.435125	0.0500754	-8.68939	3.64391e-18	6.23743e-17
ENSG00000164506	24950.6	-0.461584	0.0532047	-8.67563	4.11284e-18	7.03346e-17
ENSG00000103051	12633.5	-0.492798	0.0568508	-8.66828	4.38704e-18	7.49529e-17
ENSG00000100767	2217.81	1.02574	0.118366	8.66589	4.48009e-18	7.64704e-17
ENSG00000254840	845.741	1.53649	0.177313	8.66544	4.49782e-18	7.67005e-17
ENSG00000143321	51943.8	-0.332599	0.0383849	-8.66485	4.52123e-18	7.70271e-17
ENSG00000184661	37660.4	-0.551	0.0636105	-8.6621	4.6316e-18	7.88332e-17
ENSG00000166200	20676.3	-0.438241	0.0506182	-8.65778	4.81033e-18	8.17982e-17
ENSG00000176406	9873.88	0.708933	0.0819001	8.65606	4.88335e-18	8.29619e-17
ENSG00000177084	63521.6	-0.363693	0.0420521	-8.64862	5.21251e-18	8.84708e-17
ENSG00000137812	35343.7	-0.880374	0.101819	-8.64643	5.31343e-18	9.0099e-17
ENSG00000160072	1162.43	-1.24933	0.144534	-8.6438	5.43756e-18	9.21174e-17
ENSG00000138641	8346.63	-0.661465	0.0765366	-8.64247	5.50118e-18	9.3108e-17
ENSG00000174953	8851.28	0.832776	0.0963685	8.64158	5.54413e-18	9.37471e-17
ENSG00000099954	14251.7	0.614882	0.0711721	8.63936	5.65301e-18	9.54988e-17
ENSG00000086061	46914	0.297863	0.034536	8.6247	6.42603e-18	1.08456e-16
ENSG00000105929	2725.99	0.929873	0.10802	8.60834	7.41277e-18	1.24994e-16
ENSG00000232310	8880.02	0.968195	0.112547	8.60256	7.79601e-18	1.31333e-16
ENSG00000160183	2111.61	0.952543	0.110755	8.60048	7.93819e-18	1.33604e-16
ENSG00000162522	15144.4	-0.47561	0.0553462	-8.59336	8.44597e-18	1.42018e-16
ENSG00000111145	55774	0.596383	0.0695417	8.57591	9.83028e-18	1.65141e-16
ENSG00000112769	11202.2	-1.16165	0.13549	-8.57375	1.00172e-17	1.68125e-16
ENSG00000156298	2918.89	-1.61544	0.188428	-8.57323	1.00625e-17	1.68728e-16
ENSG00000142599	87808.8	-0.29278	0.0341746	-8.5672	1.06031e-17	1.77629e-16
ENSG00000085117	7425.19	1.04424	0.121931	8.56424	1.08794e-17	1.82088e-16
ENSG00000058804	37307.3	-0.530066	0.0619166	-8.56097	1.1192e-17	1.87147e-16
ENSG00000158169	39136.3	-0.331042	0.0387588	-8.54109	1.32967e-17	2.22136e-16
ENSG00000140534	17237.9	-0.968784	0.113504	-8.53524	1.3987e-17	2.33453e-16
ENSG00000249915	5429.95	-0.776655	0.091006	-8.5341	1.41249e-17	2.35537e-16
ENSG00000174444	50571.5	-0.330073	0.038701	-8.5288	1.47875e-17	2.46358e-16
ENSG00000153246	4493.73	0.72104	0.0846158	8.52134	1.57722e-17	2.62522e-16
ENSG00000187908	1010.04	1.25327	0.147188	8.51474	1.66964e-17	2.77649e-16
ENSG00000011347	3245.09	-1.01044	0.118799	-8.50541	1.80948e-17	3.00626e-16
ENSG00000108946	276264	0.355661	0.0418618	8.49609	1.96076e-17	3.25462e-16
ENSG00000230735	123.012	2.84311	0.334871	8.49018	2.06321e-17	3.42152e-16
ENSG00000184611	4037.07	1.51034	0.177944	8.48771	2.10756e-17	3.49186e-16
ENSG00000179242	92228.6	0.45472	0.053651	8.47552	2.34034e-17	3.87399e-16
ENSG00000235531	9335.48	-0.554247	0.0653985	-8.47492	2.35251e-17	3.89057e-16
ENSG00000134318	76348.7	0.377881	0.0446071	8.47133	2.42598e-17	4.00841e-16
ENSG00000137713	11937.8	-0.585229	0.0690885	-8.47072	2.43872e-17	4.02578e-16
ENSG00000197587	105.912	-2.83607	0.334931	-8.46762	2.50459e-17	4.13075e-16
ENSG00000260512	342.529	-2.15552	0.254575	-8.46713	2.51506e-17	4.14422e-16
ENSG00000138160	88650.1	-0.529475	0.0625715	-8.46192	2.63009e-17	4.32982e-16
ENSG00000235885	104.273	-2.8337	0.334926	-8.46068	2.65831e-17	4.3723e-16
ENSG00000187172	3653.41	0.835672	0.0988447	8.45439	2.80547e-17	4.61016e-16
ENSG00000166855	17557.9	-0.371336	0.0439402	-8.45095	2.88936e-17	4.74369e-16
ENSG00000231294	108.379	2.82926	0.334798	8.45063	2.89725e-17	4.75233e-16
ENSG00000158402	11895.6	-0.643256	0.0761361	-8.44877	2.94387e-17	4.82442e-16
ENSG00000133739	5956.81	-0.873131	0.103361	-8.44741	2.97828e-17	4.87639e-16
ENSG00000176014	71151.7	0.488937	0.057947	8.43766	3.23762e-17	5.29622e-16
ENSG00000182831	7789.15	-0.583032	0.0691555	-8.43073	3.43502e-17	5.61405e-16
ENSG00000147650	24772.2	0.652013	0.077415	8.42231	3.69138e-17	6.02759e-16
ENSG00000136238	53497.3	-0.484519	0.0575449	-8.41984	3.77005e-17	6.1505e-16
ENSG00000069849	21255	0.38935	0.0462857	8.41188	4.035e-17	6.57679e-16
ENSG00000088305	8633.09	-0.553354	0.0657934	-8.41048	4.08326e-17	6.64946e-16
ENSG00000118680	86192.7	0.397223	0.0473239	8.3937	4.7107e-17	7.66433e-16
ENSG00000229970	5975.53	-1.06858	0.127337	-8.3917	4.79164e-17	7.7868e-16
ENSG00000259867	6404.14	-1.10691	0.131906	-8.39163	4.79459e-17	7.7868e-16
ENSG00000117394	22104.4	-0.57434	0.0685423	-8.37935	5.32192e-17	8.63547e-16
ENSG00000010292	76320.5	-0.466007	0.0556146	-8.37922	5.32779e-17	8.63723e-16
ENSG00000183914	972.078	-1.26538	0.151061	-8.37662	5.44683e-17	8.8223e-16
ENSG00000163710	10260.6	-0.669564	0.0799497	-8.37481	5.53121e-17	8.95095e-16
ENSG00000148498	413060	0.354803	0.0423732	8.37329	5.60328e-17	9.05947e-16
ENSG00000198873	21359.8	0.790869	0.0945552	8.3641	6.05748e-17	9.78507e-16
ENSG00000146426	69273.9	-0.495265	0.0592298	-8.36175	6.17943e-17	9.97316e-16
ENSG00000101057	130088	-0.248856	0.0297667	-8.36021	6.26041e-17	1.00948e-15
ENSG00000241945	6722.25	0.752415	0.090036	8.35683	6.44265e-17	1.03794e-15
ENSG00000146918	48924.3	-0.348312	0.0417641	-8.33998	7.43057e-17	1.19604e-15
ENSG00000131591	1555.02	-1.24762	0.149829	-8.32692	8.29714e-17	1.33433e-15
ENSG00000117525	2373.69	1.26294	0.151816	8.31889	8.87894e-17	1.42663e-15
ENSG00000113269	20151.1	-0.483265	0.0580981	-8.3181	8.93846e-17	1.43492e-15
ENSG00000056291	27629.6	-0.440937	0.0530375	-8.31369	9.27702e-17	1.48794e-15
ENSG00000099814	3607.44	0.796587	0.0958191	8.31345	9.29598e-17	1.48966e-15
ENSG00000167325	64908	-0.376981	0.0453657	-8.30982	9.58467e-17	1.53457e-15
ENSG00000233818	1549.33	1.90451	0.229208	8.30911	9.64199e-17	1.54238e-15
ENSG00000117118	37657.9	-0.401054	0.0482722	-8.30819	9.71768e-17	1.55311e-15
ENSG00000257842	8797.29	0.795928	0.0958067	8.30764	9.76213e-17	1.55884e-15
ENSG00000180801	23867.4	-0.533166	0.0641939	-8.30556	9.93485e-17	1.58502e-15
ENSG00000132669	25885.6	0.642263	0.0773502	8.30331	1.01251e-16	1.61394e-15
ENSG00000215193	6927.07	0.527336	0.0635673	8.2957	1.07948e-16	1.71918e-15
ENSG00000164818	11443.7	0.588713	0.0710156	8.28991	1.13338e-16	1.80343e-15
ENSG00000176105	82431.9	0.399722	0.0482194	8.28965	1.13582e-16	1.80573e-15
ENSG00000151150	17524.5	0.706592	0.0852583	8.28766	1.15494e-16	1.8345e-15
ENSG00000006715	53281.9	0.294159	0.035506	8.28478	1.18324e-16	1.87781e-15
ENSG00000163694	8377.52	-0.813741	0.0982637	-8.28119	1.2195e-16	1.93365e-15
ENSG00000135931	7434.03	0.529015	0.063902	8.27854	1.24692e-16	1.97367e-15
ENSG00000157540	28208.2	0.584145	0.0705606	8.27862	1.24607e-16	1.97367e-15
ENSG00000048707	45804.4	-0.663449	0.0801517	-8.27741	1.25881e-16	1.99075e-15
ENSG00000166716	14951.7	-0.526083	0.0635882	-8.27327	1.30332e-16	2.05934e-15
ENSG00000145687	15170.3	-0.553868	0.0669984	-8.26689	1.375e-16	2.1707e-15
ENSG00000100167	1367.69	-1.33994	0.162273	-8.25737	1.48923e-16	2.34898e-15
ENSG00000109670	37148.3	0.40732	0.049339	8.25554	1.51219e-16	2.38312e-15
ENSG00000136108	19555.4	-0.439085	0.053194	-8.2544	1.5267e-16	2.40389e-15
ENSG00000074266	7812.12	0.492507	0.0597492	8.24291	1.68075e-16	2.64414e-15
ENSG00000184517	4326.03	-0.659887	0.08011	-8.23726	1.76202e-16	2.7696e-15
ENSG00000254777	293.939	2.06554	0.250783	8.23637	1.77508e-16	2.78769e-15
ENSG00000100395	4645.01	-0.757692	0.0920922	-8.22754	1.91103e-16	2.9986e-15
ENSG00000113946	913.179	-1.40265	0.170608	-8.22145	2.01055e-16	3.15201e-15
ENSG00000128340	1043.4	1.58176	0.192611	8.21218	2.17201e-16	3.4022e-15
ENSG00000110013	2812.09	-0.835239	0.101715	-8.21157	2.18315e-16	3.41668e-15
ENSG00000087086	9384.56	-0.811861	0.0988835	-8.21028	2.20677e-16	3.45066e-15
ENSG00000141084	10398.2	-0.604439	0.0736326	-8.20885	2.23316e-16	3.48889e-15
ENSG00000075151	143994	-0.603455	0.0735527	-8.20438	2.31776e-16	3.61795e-15
ENSG00000117862	18178.7	-0.41274	0.0503332	-8.20015	2.4008e-16	3.74433e-15
ENSG00000099968	12633.9	0.65787	0.0802656	8.19617	2.48176e-16	3.86727e-15
ENSG00000169126	11929	-0.553421	0.0675383	-8.19418	2.52313e-16	3.92835e-15
ENSG00000183783	14451.8	-1.31162	0.160074	-8.19382	2.53058e-16	3.93655e-15
ENSG00000139173	35935.9	-0.512049	0.0626175	-8.1774	2.90032e-16	4.50785e-15
ENSG00000159079	5530.5	0.572594	0.0700358	8.17574	2.94059e-16	4.5665e-15
ENSG00000089041	924.797	1.34921	0.1651	8.17206	3.03175e-16	4.70402e-15
ENSG00000172965	50877.8	0.348098	0.0425993	8.17144	3.0473e-16	4.7241e-15
ENSG00000110031	3223.4	1.28436	0.157248	8.16775	3.14202e-16	4.86676e-15
ENSG00000149503	23046	-0.528348	0.0646889	-8.16752	3.14794e-16	4.87176e-15
ENSG00000162923	19247.2	0.400408	0.0490693	8.16005	3.34892e-16	5.17836e-15
ENSG00000159263	1966.75	1.14537	0.140413	8.15711	3.43128e-16	5.30119e-15
ENSG00000154310	39578.2	-0.53111	0.0651516	-8.1519	3.58253e-16	5.53014e-15
ENSG00000146376	12616.3	0.652748	0.0800839	8.15081	3.61506e-16	5.57558e-15
ENSG00000108854	85228.5	0.625364	0.0767318	8.14999	3.63951e-16	5.60851e-15
ENSG00000124762	8497.05	0.826862	0.101512	8.14549	3.77753e-16	5.81623e-15
ENSG00000081177	6292.2	-0.750324	0.0921185	-8.1452	3.7865e-16	5.82509e-15
ENSG00000143162	17562.6	0.363677	0.0446774	8.14007	3.95047e-16	6.07217e-15
ENSG00000019169	895.293	2.40851	0.296298	8.12869	4.33953e-16	6.66451e-15
ENSG00000176619	30260.8	-0.404877	0.0498097	-8.12849	4.34676e-16	6.66996e-15
ENSG00000101079	42833.6	0.403636	0.0496782	8.12502	4.473e-16	6.85784e-15
ENSG00000154917	5952.66	0.5614	0.0691244	8.1216	4.60089e-16	7.04794e-15
ENSG00000100614	12243.9	-0.483239	0.0595013	-8.12148	4.60519e-16	7.04856e-15
ENSG00000108244	275.375	-2.0992	0.258508	-8.12046	4.64421e-16	7.10226e-15
ENSG00000225783	4475.92	1.01718	0.125363	8.11388	4.90293e-16	7.49158e-15
ENSG00000112175	63426.3	0.354795	0.0437418	8.11112	5.01559e-16	7.65724e-15
ENSG00000253557	140.418	2.71816	0.335274	8.10728	5.17643e-16	7.89613e-15
ENSG00000157107	18946.9	0.493091	0.060837	8.10511	5.26961e-16	8.0315e-15
ENSG00000163131	422.15	1.9953	0.246255	8.10258	5.38054e-16	8.19365e-15
ENSG00000185532	73086.9	-0.795151	0.0981388	-8.10231	5.39263e-16	8.20515e-15
ENSG00000170145	15875.9	-0.7195	0.0888774	-8.09541	5.70699e-16	8.67616e-15
ENSG00000001167	26358.1	-0.34818	0.0430106	-8.09522	5.71592e-16	8.68243e-15
ENSG00000259207	3965.45	1.20253	0.148681	8.088	6.06503e-16	9.205e-15
ENSG00000142794	2125.14	-0.90845	0.112403	-8.08207	6.36767e-16	9.65621e-15
ENSG00000125384	670.645	-1.56661	0.193981	-8.07609	6.68739e-16	1.01325e-14
ENSG00000137714	3259.37	-1.29157	0.160037	-8.07047	7.00285e-16	1.06016e-14
ENSG00000144278	13999.6	-0.585328	0.0725821	-8.06435	7.36243e-16	1.11367e-14
ENSG00000110047	5992.52	1.00496	0.124623	8.06397	7.38537e-16	1.1162e-14
ENSG00000174004	418.039	1.83995	0.228195	8.06308	7.43948e-16	1.12255e-14
ENSG00000142197	8600.23	0.848831	0.105274	8.06308	7.43976e-16	1.12255e-14
ENSG00000095002	130501	-0.268656	0.0333273	-8.06114	7.55865e-16	1.13953e-14
ENSG00000131149	16914.9	-0.395987	0.049128	-8.06031	7.61032e-16	1.14637e-14
ENSG00000171724	26970.7	-0.653039	0.081026	-8.05963	7.65251e-16	1.15176e-14
ENSG00000188643	11648.6	0.670603	0.0832245	8.05775	7.7709e-16	1.16861e-14
ENSG00000140521	8428.85	-0.483333	0.0599873	-8.05725	7.80286e-16	1.17244e-14
ENSG00000064726	30630.5	-0.412429	0.0512213	-8.0519	8.15182e-16	1.22386e-14
ENSG00000114554	21004.8	0.432082	0.0536879	8.04803	8.41375e-16	1.26213e-14
ENSG00000167355	10507	-1.81022	0.224962	-8.04678	8.50031e-16	1.27406e-14
ENSG00000136861	62439.3	-0.46985	0.0584076	-8.04433	8.67191e-16	1.2987e-14
ENSG00000092621	49608.4	-0.377017	0.0469136	-8.03641	9.25079e-16	1.38425e-14
ENSG00000074211	42922.9	0.498561	0.062131	8.02434	1.0207e-15	1.52607e-14
ENSG00000163814	1108.69	1.4608	0.182103	8.02182	1.04193e-15	1.55652e-14
ENSG00000139354	17001.4	-0.454239	0.0566372	-8.02015	1.05612e-15	1.57642e-14
ENSG00000122965	39899.9	0.454783	0.05675	8.01381	1.11206e-15	1.65855e-14
ENSG00000150457	33443.6	0.401914	0.050199	8.00641	1.18106e-15	1.76001e-14
ENSG00000092853	27597.4	-0.356083	0.0444993	-8.00198	1.22429e-15	1.82293e-14
ENSG00000162407	26151.5	-0.378872	0.0474032	-7.99254	1.32185e-15	1.96656e-14
ENSG00000168067	6116.57	0.542676	0.067901	7.99216	1.326e-15	1.97111e-14
ENSG00000183617	4706.2	-0.639934	0.0801047	-7.98872	1.36349e-15	2.02518e-14
ENSG00000138646	722.419	-1.76624	0.221097	-7.98851	1.36578e-15	2.02691e-14
ENSG00000162631	13083.3	0.550212	0.0688811	7.98785	1.37311e-15	2.03612e-14
ENSG00000235385	105.25	2.67777	0.33525	7.98739	1.37826e-15	2.04208e-14
ENSG00000019505	811.11	-1.40297	0.175716	-7.98431	1.41305e-15	2.09192e-14
ENSG00000108861	12767	0.498723	0.0626042	7.96629	1.63515e-15	2.41873e-14
ENSG00000081087	13513	0.513128	0.064433	7.96375	1.66904e-15	2.46685e-14
ENSG00000140968	1708.64	-0.94575	0.118795	-7.96122	1.70347e-15	2.51568e-14
ENSG00000100209	4735.42	0.73341	0.092182	7.95611	1.7753e-15	2.61962e-14
ENSG00000011275	61993	-0.481131	0.0604771	-7.95558	1.78289e-15	2.62867e-14
ENSG00000103852	14907.4	-0.504454	0.0634117	-7.95522	1.78807e-15	2.63417e-14
ENSG00000196954	2654.69	-0.909699	0.114376	-7.95358	1.81204e-15	2.6673e-14
ENSG00000153774	20896.2	-0.558265	0.0701933	-7.95324	1.8169e-15	2.67228e-14
ENSG00000120694	43498.7	0.467174	0.0587834	7.94738	1.905e-15	2.79957e-14
ENSG00000133169	1104.26	1.17375	0.148016	7.92988	2.19362e-15	3.22111e-14
ENSG00000090432	3796.84	-0.724646	0.0913972	-7.92853	2.2175e-15	3.25354e-14
ENSG00000085840	14581.7	-0.613927	0.0775076	-7.92086	2.35875e-15	3.45797e-14
ENSG00000119397	16762.2	-0.626227	0.0790908	-7.91782	2.41709e-15	3.54062e-14
ENSG00000042493	5267.87	0.587244	0.0741985	7.9145	2.48239e-15	3.63334e-14
ENSG00000180104	3470.22	-0.799166	0.101171	-7.89919	2.80726e-15	4.1055e-14
ENSG00000140678	1247.81	1.19048	0.150718	7.8987	2.81834e-15	4.11837e-14
ENSG00000164932	2075.04	1.33709	0.169303	7.89761	2.84297e-15	4.15102e-14
ENSG00000144460	1576.26	-1.91639	0.242702	-7.89608	2.87817e-15	4.19901e-14
ENSG00000145779	6275.32	-0.545429	0.0690792	-7.8957	2.88685e-15	4.20828e-14
ENSG00000090615	14044.4	0.410866	0.0520384	7.89543	2.89317e-15	4.2141e-14
ENSG00000102038	36371.6	-0.468131	0.0592929	-7.89524	2.89766e-15	4.21724e-14
ENSG00000116691	2370.29	-1.05193	0.133273	-7.89306	2.94874e-15	4.28813e-14
ENSG00000128915	7529.53	-0.550238	0.0698037	-7.88264	3.20529e-15	4.65745e-14
ENSG00000111907	5836.55	-0.959193	0.121701	-7.88156	3.2332e-15	4.69424e-14
ENSG00000145284	22492.9	0.460947	0.0585245	7.87613	3.37669e-15	4.89864e-14
ENSG00000240065	2301.98	1.07271	0.136318	7.86916	3.5704e-15	5.17551e-14
ENSG00000173221	18870.1	0.589307	0.0748918	7.86879	3.58088e-15	5.18654e-14
ENSG00000104951	769.047	1.31842	0.167573	7.8677	3.61209e-15	5.22755e-14
ENSG00000118946	2539.15	-0.952323	0.121078	-7.8654	3.67928e-15	5.32053e-14
ENSG00000179981	12220.7	-0.543846	0.0692313	-7.8555	3.98193e-15	5.75359e-14
ENSG00000077458	4077.33	0.65473	0.0833707	7.85323	4.05447e-15	5.85373e-14
ENSG00000178685	4433.76	0.666477	0.0848737	7.85258	4.07574e-15	5.87974e-14
ENSG00000249484	97.2159	2.63142	0.335289	7.84822	4.21998e-15	6.08296e-14
ENSG00000174306	11997.2	0.570444	0.072697	7.84687	4.26541e-15	6.14355e-14
ENSG00000152217	18007.3	-0.6671	0.0850346	-7.84505	4.32797e-15	6.22869e-14
ENSG00000259579	93.578	-2.63042	0.335312	-7.84469	4.34023e-15	6.24137e-14
ENSG00000103671	12144.3	0.446224	0.0569038	7.84174	4.44354e-15	6.38485e-14
ENSG00000086848	3819.99	-0.732406	0.0934333	-7.83881	4.54842e-15	6.53036e-14
ENSG00000092820	115576	-0.409149	0.0522392	-7.83222	4.79317e-15	6.8763e-14
ENSG00000169914	5883.36	-0.702449	0.0896985	-7.83122	4.83171e-15	6.9261e-14
ENSG00000135451	5623.06	-0.542714	0.0693128	-7.82992	4.8817e-15	6.9922e-14
ENSG00000114544	12729.4	-0.415324	0.0531103	-7.82004	5.28066e-15	7.55766e-14
ENSG00000185686	43107.2	-0.415001	0.0530854	-7.81762	5.3833e-15	7.69846e-14
ENSG00000120438	12532.5	-0.420326	0.0537948	-7.81349	5.5625e-15	7.94843e-14
ENSG00000111640	42672.4	-0.492565	0.0630437	-7.81306	5.58161e-15	7.96944e-14
ENSG00000109861	19740.2	0.368633	0.0471932	7.81114	5.66725e-15	8.08534e-14
ENSG00000162337	13675.1	0.420683	0.0539049	7.80417	5.98956e-15	8.53843e-14
ENSG00000185104	224911	-0.278501	0.0356918	-7.80296	6.04695e-15	8.61344e-14
ENSG00000100583	916.493	1.33242	0.170798	7.80118	6.13298e-15	8.72911e-14
ENSG00000170961	3140.34	1.25693	0.161214	7.79665	6.35728e-15	9.04125e-14
ENSG00000042429	5309.56	0.566896	0.0727224	7.79535	6.42305e-15	9.12759e-14
ENSG00000103855	11304.6	-0.475385	0.0609974	-7.79353	6.5163e-15	9.24558e-14
ENSG00000138439	15282.3	-0.421029	0.0540226	-7.79358	6.51356e-15	9.24558e-14
ENSG00000154640	12996.8	0.500048	0.0641784	7.79153	6.62018e-15	9.3856e-14
ENSG00000134531	28554.6	0.351126	0.045067	7.7912	6.6378e-15	9.4032e-14
ENSG00000155096	64134.8	0.347627	0.0446356	7.78811	6.80183e-15	9.62803e-14
ENSG00000159322	8230.87	-0.463792	0.0595729	-7.78528	6.95565e-15	9.83806e-14
ENSG00000149600	25751.3	-0.475062	0.0610522	-7.78124	7.18154e-15	1.01496e-13
ENSG00000175354	29169.3	0.478937	0.0616003	7.77492	7.54972e-15	1.06616e-13
ENSG00000172922	1845.4	1.00504	0.129306	7.77256	7.69181e-15	1.0848e-13
ENSG00000133983	13003.4	-0.758616	0.0976022	-7.77252	7.69373e-15	1.0848e-13
ENSG00000186854	4847.25	0.907414	0.116793	7.7694	7.88576e-15	1.11101e-13
ENSG00000221955	8302.53	0.77506	0.0997599	7.76925	7.89495e-15	1.11144e-13
ENSG00000229656	4351.71	1.13664	0.146327	7.76782	7.98462e-15	1.12319e-13
ENSG00000117906	14200.7	-0.382107	0.0492015	-7.76617	8.08935e-15	1.13704e-13
ENSG00000261761	1596.95	-0.9389	0.120902	-7.76581	8.11241e-15	1.13939e-13
ENSG00000120162	8284.98	0.489861	0.0631148	7.76143	8.39768e-15	1.17854e-13
ENSG00000121621	48504.9	-0.515902	0.0664785	-7.76042	8.46463e-15	1.18702e-13
ENSG00000072195	8647.02	0.480524	0.0619221	7.76013	8.48457e-15	1.18889e-13
ENSG00000133216	27678.2	-0.681612	0.0878584	-7.75808	8.62251e-15	1.20728e-13
ENSG00000157426	5419.45	-0.742004	0.0956514	-7.75738	8.67019e-15	1.21302e-13
ENSG00000251562	74376	0.487774	0.0629133	7.75312	8.96653e-15	1.25351e-13
ENSG00000123473	27783	-0.587105	0.0757279	-7.75283	8.9868e-15	1.25537e-13
ENSG00000221890	1021.16	-1.30421	0.168307	-7.74895	9.26588e-15	1.29336e-13
ENSG00000162734	20808.1	0.630397	0.0813822	7.74613	9.47359e-15	1.32133e-13
ENSG00000187498	83927.2	0.538221	0.0695203	7.74192	9.79286e-15	1.36481e-13
ENSG00000160214	3934.72	0.780971	0.100887	7.74104	9.86105e-15	1.37325e-13
ENSG00000140943	30234.3	-0.447856	0.0579011	-7.73484	1.03532e-14	1.44068e-13
ENSG00000243416	117.184	2.59313	0.335307	7.73358	1.0456e-14	1.45319e-13
ENSG00000095777	17425.4	-0.638229	0.0825273	-7.73355	1.04591e-14	1.45319e-13
ENSG00000147408	8040.65	1.24607	0.161128	7.73338	1.04726e-14	1.45394e-13
ENSG00000152240	7603.14	-0.573936	0.0742254	-7.73234	1.05588e-14	1.46479e-13
ENSG00000107758	17026	-0.526998	0.0681845	-7.729	1.08393e-14	1.50254e-13
ENSG00000133424	64773.8	-0.409703	0.0530258	-7.72647	1.10568e-14	1.53151e-13
ENSG00000116786	27578	-0.487965	0.0632053	-7.72031	1.16044e-14	1.60613e-13
ENSG00000103274	6865.16	-0.749172	0.0970576	-7.71885	1.17387e-14	1.62348e-13
ENSG00000153132	1611.47	-1.05279	0.136394	-7.71873	1.1749e-14	1.62366e-13
ENSG00000069702	15705.7	0.80544	0.104394	7.71541	1.2059e-14	1.66522e-13
ENSG00000179364	4283.31	0.690916	0.0896002	7.71109	1.24747e-14	1.72132e-13
ENSG00000172009	11396.3	-0.742028	0.0962739	-7.70747	1.28334e-14	1.76946e-13
ENSG00000160193	7441.58	0.782936	0.101586	7.70712	1.28694e-14	1.77307e-13
ENSG00000149716	2170.73	0.856647	0.111175	7.70536	1.30477e-14	1.79627e-13
ENSG00000076242	46680.6	-0.347083	0.0450573	-7.70313	1.32768e-14	1.82642e-13
ENSG00000100083	4366.12	-0.590531	0.076673	-7.70194	1.34012e-14	1.84213e-13
ENSG00000010278	95800.6	-0.253876	0.0329677	-7.70074	1.35276e-14	1.85809e-13
ENSG00000065833	51024.6	-0.540959	0.0702692	-7.69838	1.37803e-14	1.89137e-13
ENSG00000250423	1709.4	1.54257	0.20038	7.69826	1.37933e-14	1.89172e-13
ENSG00000228437	900.291	2.19798	0.285604	7.69591	1.40494e-14	1.92537e-13
ENSG00000153162	2986.43	-0.694239	0.0902169	-7.69522	1.4125e-14	1.93427e-13
ENSG00000164742	3279.5	-0.885667	0.115149	-7.69152	1.45403e-14	1.98963e-13
ENSG00000231672	1163.44	1.41508	0.184159	7.684	1.542e-14	2.10841e-13
ENSG00000237978	23737.6	0.576969	0.0750953	7.68316	1.55206e-14	2.12056e-13
ENSG00000163171	21702.3	0.528241	0.068857	7.67157	1.69908e-14	2.31969e-13
ENSG00000123975	18449.5	-0.492827	0.0642435	-7.67123	1.70351e-14	2.32398e-13
ENSG00000196230	38632.3	-0.489315	0.0637908	-7.67063	1.71155e-14	2.33318e-13
ENSG00000131094	4745.65	-0.761775	0.0993237	-7.66963	1.72496e-14	2.34969e-13
ENSG00000197535	40469.7	-0.519924	0.0677948	-7.66908	1.73232e-14	2.35794e-13
ENSG00000146731	23756.1	-0.327152	0.0427611	-7.6507	1.99895e-14	2.71881e-13
ENSG00000197930	40602.5	-0.388606	0.0508148	-7.64749	2.04943e-14	2.78538e-13
ENSG00000066629	10516	-0.518194	0.067765	-7.64692	2.05848e-14	2.79558e-13
ENSG00000127870	29391.5	0.367644	0.048129	7.63871	2.19401e-14	2.9774e-13
ENSG00000197852	3930.64	0.72215	0.0945872	7.63475	2.26255e-14	3.0681e-13
ENSG00000109805	25012.4	-0.474115	0.0621246	-7.63168	2.31707e-14	3.13969e-13
ENSG00000153214	16178.9	0.63278	0.0829427	7.62912	2.36358e-14	3.20031e-13
ENSG00000147065	171805	-0.319525	0.0418981	-7.62623	2.41723e-14	3.27049e-13
ENSG00000227646	193.28	2.55553	0.335131	7.62547	2.43145e-14	3.28728e-13
ENSG00000158019	116864	-0.524294	0.0687732	-7.62353	2.46837e-14	3.3347e-13
ENSG00000111885	64783.1	-0.355092	0.0465804	-7.6232	2.47463e-14	3.34066e-13
ENSG00000132646	33605	-0.385577	0.0506296	-7.61565	2.62366e-14	3.5392e-13
ENSG00000255872	147.344	-2.55206	0.335145	-7.61479	2.64119e-14	3.56019e-13
ENSG00000153707	46175.7	-2.54854	0.33507	-7.60597	2.82768e-14	3.80873e-13
ENSG00000100321	2253.89	-0.894967	0.117702	-7.6037	2.87788e-14	3.87346e-13
ENSG00000197785	3608.26	-1.27551	0.167755	-7.60338	2.88504e-14	3.88021e-13
ENSG00000182197	168924	0.521882	0.0686552	7.60149	2.92733e-14	3.93416e-13
ENSG00000156831	138658	-0.338838	0.0445829	-7.60017	2.95739e-14	3.9716e-13
ENSG00000111667	16743.6	-0.398099	0.052386	-7.59934	2.97654e-14	3.99435e-13
ENSG00000147614	906.279	1.56621	0.206108	7.59898	2.98463e-14	4.00224e-13
ENSG00000181924	3289.56	0.808064	0.106373	7.59649	3.04267e-14	4.07705e-13
ENSG00000173436	5405.2	-0.585028	0.0771002	-7.5879	3.25144e-14	4.35356e-13
ENSG00000167889	5055.86	0.551522	0.0727212	7.58406	3.34905e-14	4.47882e-13
ENSG00000197329	6034.07	-0.506436	0.0667766	-7.58403	3.34995e-14	4.47882e-13
ENSG00000172201	461.344	-1.64875	0.217469	-7.58154	3.41487e-14	4.56224e-13
ENSG00000050730	3246.93	-0.957547	0.126344	-7.57887	3.48569e-14	4.65342e-13
ENSG00000163285	2011.01	-1.27507	0.168326	-7.57498	3.59182e-14	4.78946e-13
ENSG00000099219	9197.66	0.548012	0.0723454	7.57494	3.59289e-14	4.78946e-13
ENSG00000102935	3134.8	-0.842246	0.111204	-7.57391	3.62166e-14	4.8207e-13
ENSG00000144619	20150.5	-0.871587	0.115077	-7.57397	3.61985e-14	4.8207e-13
ENSG00000146457	8879.21	-0.525057	0.0693422	-7.57197	3.67598e-14	4.8894e-13
ENSG00000248323	2732.31	0.914491	0.120818	7.56918	3.75588e-14	4.99176e-13
ENSG00000153044	8938.9	-0.540256	0.0713766	-7.56909	3.75846e-14	4.99176e-13
ENSG00000164535	10247.8	-0.652621	0.0862491	-7.56669	3.82846e-14	5.081e-13
ENSG00000162849	1665.13	-1.28596	0.170158	-7.55743	4.11117e-14	5.4522e-13
ENSG00000197043	50204.5	0.331549	0.0439354	7.5463	4.47802e-14	5.93436e-13
ENSG00000177409	1672.71	0.980267	0.129922	7.54507	4.52038e-14	5.98611e-13
ENSG00000157064	6538.59	0.871982	0.115656	7.53943	4.72016e-14	6.24609e-13
ENSG00000165891	15647.3	-0.45956	0.0609892	-7.53511	4.87928e-14	6.45192e-13
ENSG00000174839	10099.2	-0.547696	0.0727575	-7.52769	5.16454e-14	6.82414e-13
ENSG00000167977	7352.84	0.662616	0.0880287	7.52727	5.18121e-14	6.84117e-13
ENSG00000119333	16587.7	-0.554962	0.0737464	-7.52527	5.26112e-14	6.94161e-13
ENSG00000113716	22693.2	0.330477	0.0439322	7.52243	5.37672e-14	7.08896e-13
ENSG00000070081	38637.4	-0.287544	0.0382528	-7.51694	5.60752e-14	7.38787e-13
ENSG00000130638	64263.9	-0.26554	0.0353334	-7.51527	5.67947e-14	7.47721e-13
ENSG00000147027	2931.02	-0.804267	0.107156	-7.50559	6.11545e-14	8.04533e-13
ENSG00000143753	8529.06	0.455672	0.0607456	7.50132	6.31788e-14	8.30561e-13
ENSG00000004487	61710.3	-0.27172	0.03624	-7.49781	6.48944e-14	8.52493e-13
ENSG00000137494	3707.03	1.10672	0.147619	7.49714	6.52236e-14	8.56196e-13
ENSG00000124496	36994.3	0.292962	0.0390855	7.49542	6.6086e-14	8.66887e-13
ENSG00000135404	11577.2	0.447434	0.0597045	7.49415	6.67301e-14	8.74701e-13
ENSG00000189068	897.66	1.62473	0.216905	7.49054	6.85923e-14	8.98459e-13
ENSG00000244300	237.851	-1.9874	0.265347	-7.48984	6.89592e-14	9.02611e-13
ENSG00000157881	1773.22	-1.12659	0.150642	-7.4786	7.51168e-14	9.82497e-13
ENSG00000197170	15839.7	0.392938	0.0525826	7.47278	7.85176e-14	1.02624e-12
ENSG00000167693	20356.4	0.358408	0.0479743	7.47084	7.96859e-14	1.04075e-12
ENSG00000136436	7754.49	0.535321	0.0716569	7.47061	7.98214e-14	1.04177e-12
ENSG00000126214	9313.04	0.822107	0.110062	7.46951	8.0493e-14	1.04978e-12
ENSG00000163092	483.206	1.69185	0.226536	7.46835	8.12057e-14	1.05831e-12
ENSG00000171204	7228.61	0.581019	0.077822	7.466	8.26681e-14	1.07659e-12
ENSG00000176463	20417.9	-0.485606	0.0650985	-7.45955	8.68163e-14	1.1298e-12
ENSG00000131746	622.849	1.48252	0.198761	7.45877	8.73336e-14	1.13571e-12
ENSG00000134057	49208.7	-0.364402	0.0488676	-7.45692	8.85693e-14	1.15096e-12
ENSG00000259033	903.44	-1.73029	0.232152	-7.45323	9.10807e-14	1.18274e-12
ENSG00000142166	13194.7	0.601321	0.0806815	7.45302	9.12286e-14	1.18381e-12
ENSG00000157870	909.882	-1.17117	0.157149	-7.45266	9.14776e-14	1.18619e-12
ENSG00000154122	20503.1	-0.352477	0.0473231	-7.44831	9.45466e-14	1.22511e-12
ENSG00000079950	17839.7	0.476599	0.0639894	7.44809	9.47007e-14	1.22622e-12
ENSG00000189252	660.257	1.77226	0.237956	7.44782	9.48922e-14	1.22782e-12
ENSG00000196139	4881.99	0.975516	0.130985	7.44756	9.50823e-14	1.2294e-12
ENSG00000132357	1273.68	1.24598	0.16733	7.44625	9.60301e-14	1.24077e-12
ENSG00000169018	10253.1	-0.450268	0.0604758	-7.44543	9.66302e-14	1.24763e-12
ENSG00000158296	1571.92	-0.996326	0.133832	-7.44462	9.72268e-14	1.25444e-12
ENSG00000187961	904.437	-1.36554	0.183471	-7.4428	9.85721e-14	1.27081e-12
ENSG00000110841	77406.6	0.487194	0.0654591	7.44272	9.86364e-14	1.27081e-12
ENSG00000161040	27525.6	0.710118	0.0954181	7.44218	9.90366e-14	1.27506e-12
ENSG00000111642	172515	-0.310752	0.0417583	-7.44168	9.94112e-14	1.27897e-12
ENSG00000162944	208.579	-2.06675	0.277836	-7.43875	1.01639e-13	1.3067e-12
ENSG00000122862	1385.7	1.47814	0.198715	7.43853	1.01815e-13	1.30804e-12
ENSG00000106034	5824.35	1.41552	0.190305	7.43817	1.02089e-13	1.31062e-12
ENSG00000106078	20462.1	-0.379604	0.0510917	-7.42985	1.08717e-13	1.39472e-12
ENSG00000240230	5698.15	0.579913	0.0780701	7.42811	1.1016e-13	1.41223e-12
ENSG00000101224	16053.8	-0.378086	0.050906	-7.42715	1.10965e-13	1.42155e-12
ENSG00000103249	7727.18	0.491977	0.0662562	7.42538	1.12457e-13	1.43964e-12
ENSG00000160049	4611.19	0.639719	0.0861873	7.42242	1.14999e-13	1.47114e-12
ENSG00000111913	7471.79	1.11081	0.149679	7.42125	1.16017e-13	1.48312e-12
ENSG00000171206	6231.61	0.556911	0.0751425	7.4114	1.24971e-13	1.59644e-12
ENSG00000102898	13745.8	-0.497438	0.0671405	-7.4089	1.27349e-13	1.62567e-12
ENSG00000147677	169894	-0.276301	0.0372977	-7.408	1.28221e-13	1.63566e-12
ENSG00000155034	10174.1	-0.432586	0.0584648	-7.39907	1.3714e-13	1.74807e-12
ENSG00000096433	28572.2	-0.351414	0.0474949	-7.39899	1.37227e-13	1.74807e-12
ENSG00000141101	4892.44	-0.547636	0.0740215	-7.39834	1.37896e-13	1.75536e-12
ENSG00000157500	12333.9	-0.454801	0.0614891	-7.39644	1.39881e-13	1.77937e-12
ENSG00000164638	2947.55	-0.971381	0.131364	-7.39458	1.41857e-13	1.80324e-12
ENSG00000022267	34991.5	0.435731	0.0589355	7.39335	1.43174e-13	1.8187e-12
ENSG00000174442	37318.6	-0.322041	0.0435646	-7.39228	1.44336e-13	1.83217e-12
ENSG00000153310	126876	-0.244278	0.0330608	-7.38875	1.48214e-13	1.88008e-12
ENSG00000143466	3444.02	0.646662	0.0875697	7.38454	1.52977e-13	1.93914e-12
ENSG00000151612	28559.9	-0.31259	0.0423974	-7.37286	1.6701e-13	2.11553e-12
ENSG00000179761	2711.67	1.21741	0.165151	7.37148	1.68748e-13	2.13606e-12
ENSG00000050555	4618.31	-0.81692	0.110883	-7.36743	1.73952e-13	2.19885e-12
ENSG00000166557	87801.2	-0.463538	0.0629166	-7.3675	1.73858e-13	2.19885e-12
ENSG00000166068	22721.4	0.327158	0.0444091	7.36692	1.74621e-13	2.20576e-12
ENSG00000067141	77634.4	-0.568929	0.0772456	-7.36519	1.76895e-13	2.23293e-12
ENSG00000144218	37125.7	-0.568587	0.0772437	-7.36095	1.82607e-13	2.30342e-12
ENSG00000156239	1856.1	0.825065	0.112118	7.35888	1.85456e-13	2.33773e-12
ENSG00000134339	201.675	2.24301	0.305426	7.34388	2.07496e-13	2.61373e-12
ENSG00000162946	13897.6	0.918587	0.125203	7.3368	2.18754e-13	2.75362e-12
ENSG00000150540	7754.76	0.646834	0.0881889	7.33464	2.22316e-13	2.7965e-12
ENSG00000160299	31077	0.524123	0.0714955	7.33085	2.28706e-13	2.87489e-12
ENSG00000225630	75508.7	0.521371	0.071181	7.32458	2.39644e-13	3.01029e-12
ENSG00000040608	3037.86	-0.793366	0.108366	-7.32117	2.45827e-13	3.08581e-12
ENSG00000253796	87.9129	2.45351	0.335176	7.32006	2.47865e-13	3.10924e-12
ENSG00000050165	26163.4	0.446669	0.061047	7.31681	2.53937e-13	3.1832e-12
ENSG00000184009	188386	0.548827	0.0750401	7.31378	2.59725e-13	3.25349e-12
ENSG00000106305	14282.2	-0.614392	0.084046	-7.31019	2.66764e-13	3.33935e-12
ENSG00000065308	40113.8	0.494798	0.0677217	7.30634	2.7452e-13	3.43406e-12
ENSG00000163590	2785.4	-0.710423	0.0972776	-7.30305	2.81319e-13	3.51669e-12
ENSG00000011304	51613.1	-0.294419	0.0403606	-7.29471	2.99311e-13	3.739e-12
ENSG00000140403	2698.58	-0.786941	0.107888	-7.29402	3.00834e-13	3.75544e-12
ENSG00000134294	37409.6	-0.481426	0.066005	-7.29378	3.01371e-13	3.75955e-12
ENSG00000215021	9554.18	-0.409029	0.0560936	-7.29191	3.05597e-13	3.80963e-12
ENSG00000196505	8568.74	0.480577	0.0659242	7.28985	3.10302e-13	3.86562e-12
ENSG00000171016	2992.84	-0.690182	0.0947324	-7.2856	3.20244e-13	3.98673e-12
ENSG00000196405	8977.84	-0.653531	0.0897749	-7.27967	3.34646e-13	4.16315e-12
ENSG00000102024	57357.1	0.306597	0.0421178	7.2795	3.35049e-13	4.1653e-12
ENSG00000133985	624.809	-1.50774	0.207253	-7.27485	3.46811e-13	4.30856e-12
ENSG00000147872	12054	0.618796	0.0851402	7.26797	3.64935e-13	4.53061e-12
ENSG00000232034	940.131	1.46837	0.202126	7.26462	3.74076e-13	4.6409e-12
ENSG00000182979	5886.35	0.70854	0.0975425	7.26392	3.76037e-13	4.66203e-12
ENSG00000140443	184044	-0.287033	0.0395308	-7.261	3.84253e-13	4.76062e-12
ENSG00000115486	3373.58	0.724263	0.0997636	7.25979	3.87696e-13	4.8e-12
ENSG00000170271	1200.97	1.07244	0.147785	7.25675	3.96499e-13	4.90562e-12
ENSG00000142178	1771.23	0.878633	0.121099	7.25547	4.00278e-13	4.949e-12
ENSG00000223764	268.128	-1.83863	0.253455	-7.25429	4.03783e-13	4.98891e-12
ENSG00000157911	812.239	-1.32463	0.18263	-7.25309	4.07369e-13	5.02978e-12
ENSG00000124795	59666.2	-0.236762	0.0326507	-7.25135	4.12653e-13	5.09154e-12
ENSG00000140830	9030.35	-0.406141	0.056023	-7.24955	4.18166e-13	5.15605e-12
ENSG00000173597	94.1401	2.4283	0.335064	7.24726	4.2528e-13	5.24019e-12
ENSG00000175785	1205.23	-1.28283	0.177064	-7.24502	4.32382e-13	5.32407e-12
ENSG00000131473	157526	-0.314682	0.0434429	-7.24358	4.36979e-13	5.37701e-12
ENSG00000075131	11083.6	-0.638404	0.0881607	-7.24137	4.44167e-13	5.46174e-12
ENSG00000096996	123.08	2.3442	0.323933	7.23669	4.59774e-13	5.64981e-12
ENSG00000179331	1366.81	-1.19281	0.164863	-7.23517	4.64948e-13	5.70951e-12
ENSG00000176658	97646.5	-0.311171	0.0430143	-7.23413	4.68512e-13	5.74937e-12
ENSG00000173442	9281.32	0.492803	0.0681324	7.23302	4.72374e-13	5.79283e-12
ENSG00000120253	8575.07	-0.648363	0.089654	-7.23184	4.76503e-13	5.8395e-12
ENSG00000166477	11575.9	-0.55632	0.076941	-7.23047	4.81336e-13	5.89474e-12
ENSG00000115183	34484.2	0.30987	0.0428675	7.22857	4.88107e-13	5.97361e-12
ENSG00000171497	6868.71	0.618713	0.0856	7.22795	4.90338e-13	5.99685e-12
ENSG00000116288	37387.5	-0.4168	0.0576785	-7.22627	4.96431e-13	6.06727e-12
ENSG00000101608	19447.9	0.521153	0.0721331	7.22488	5.01556e-13	6.12576e-12
ENSG00000137135	3510.39	-0.615696	0.0852325	-7.22372	5.05838e-13	6.17389e-12
ENSG00000177674	5387.15	-0.671896	0.093122	-7.21523	5.38435e-13	6.56731e-12
ENSG00000125872	396.488	1.74849	0.242345	7.21488	5.39826e-13	6.57984e-12
ENSG00000118971	18710.8	-0.51009	0.0707511	-7.20964	5.61007e-13	6.8334e-12
ENSG00000250102	2522.52	2.30029	0.319139	7.2078	5.6863e-13	6.92158e-12
ENSG00000154655	11684.7	0.864994	0.120018	7.20722	5.71048e-13	6.94634e-12
ENSG00000204866	573.191	1.58692	0.220235	7.20555	5.78083e-13	7.02719e-12
ENSG00000118557	1008.87	-1.31966	0.183283	-7.20014	6.01513e-13	7.30709e-12
ENSG00000180530	18622.7	0.570109	0.0791842	7.19978	6.03089e-13	7.32131e-12
ENSG00000038358	3240.66	-0.657729	0.0913882	-7.19709	6.15122e-13	7.46237e-12
ENSG00000167264	6765.72	-0.680482	0.0945737	-7.19526	6.23431e-13	7.55811e-12
ENSG00000080845	61753.7	0.449243	0.0624418	7.1946	6.26459e-13	7.58972e-12
ENSG00000117148	302.355	-2.11895	0.29469	-7.19045	6.45791e-13	7.8187e-12
ENSG00000104164	7989.52	-0.462853	0.0644024	-7.1869	6.62802e-13	8.01928e-12
ENSG00000183723	14208.7	-0.467296	0.0650421	-7.18451	6.7448e-13	8.15511e-12
ENSG00000080824	153747	0.366455	0.0510273	7.18155	6.8923e-13	8.32789e-12
ENSG00000143228	61805.3	-0.316157	0.0440382	-7.17916	7.01398e-13	8.46925e-12
ENSG00000171960	7778.8	-0.442599	0.0616801	-7.17572	7.19265e-13	8.67919e-12
ENSG00000065882	110270	-0.335483	0.0467949	-7.16922	7.54246e-13	9.09523e-12
ENSG00000076382	29941.8	-0.38353	0.0535134	-7.167	7.66581e-13	9.23781e-12
ENSG00000130054	1200.95	1.47847	0.206326	7.16571	7.73852e-13	9.31922e-12
ENSG00000125966	11916.7	0.797639	0.111392	7.16064	8.03028e-13	9.66414e-12
ENSG00000101346	10990.1	-0.370251	0.051717	-7.15918	8.11625e-13	9.7611e-12
ENSG00000205670	1753.97	0.954558	0.133356	7.15796	8.18842e-13	9.84134e-12
ENSG00000157657	26658.4	-0.511035	0.0714043	-7.15692	8.25111e-13	9.90694e-12
ENSG00000138771	54804	0.570756	0.0797494	7.15687	8.25396e-13	9.90694e-12
ENSG00000100528	26186.1	-0.304438	0.0425419	-7.15619	8.29529e-13	9.94994e-12
ENSG00000104738	22911.3	-0.339462	0.0474394	-7.15571	8.32386e-13	9.97759e-12
ENSG00000141750	263.657	-2.39574	0.334903	-7.15353	8.45734e-13	1.01309e-11
ENSG00000185716	8640.39	0.441499	0.0617199	7.15326	8.47407e-13	1.01442e-11
ENSG00000105088	11907.3	-0.850358	0.118917	-7.15088	8.62246e-13	1.0315e-11
ENSG00000141458	33526.2	0.495532	0.0693014	7.15039	8.65324e-13	1.0345e-11
ENSG00000087495	4236.3	-1.19139	0.166703	-7.14677	8.88426e-13	1.06141e-11
ENSG00000149090	2621.13	0.987874	0.138237	7.14621	8.92042e-13	1.06503e-11
ENSG00000163913	7086.97	-0.694661	0.097233	-7.14429	9.04598e-13	1.07931e-11
ENSG00000097007	60610.7	-0.30202	0.0422827	-7.14288	9.13967e-13	1.08977e-11
ENSG00000174059	1526.75	1.08671	0.152213	7.13938	9.37506e-13	1.1171e-11
ENSG00000174482	12336.5	-0.656248	0.0919676	-7.13564	9.63356e-13	1.14714e-11
ENSG00000072501	43491.3	-0.315412	0.0442079	-7.13473	9.6975e-13	1.154e-11
ENSG00000134030	47765.4	0.410017	0.0574703	7.13441	9.72022e-13	1.15594e-11
ENSG00000164713	27444.8	0.484278	0.0678836	7.13395	9.7528e-13	1.15905e-11
ENSG00000197622	8139.39	0.551148	0.0772705	7.13272	9.84069e-13	1.16873e-11
ENSG00000116711	13959.1	-0.935744	0.1312	-7.13217	9.87986e-13	1.17261e-11
ENSG00000151364	12612.9	0.585126	0.0820596	7.1305	1.00007e-12	1.18617e-11
ENSG00000132780	30492.4	-0.403198	0.0565606	-7.12861	1.01385e-12	1.20173e-11
ENSG00000198794	5445.76	-0.899774	0.126248	-7.12705	1.02544e-12	1.21467e-11
ENSG00000143079	26392	0.335893	0.0471467	7.12443	1.04515e-12	1.2372e-11
ENSG00000162892	574.598	1.43613	0.201716	7.11956	1.08274e-12	1.28086e-11
ENSG00000151718	71054.6	0.375722	0.0527806	7.11856	1.09059e-12	1.28931e-11
ENSG00000062282	4119.33	0.600009	0.0843123	7.11651	1.10691e-12	1.30774e-11
ENSG00000128245	19437.1	-0.317936	0.0446788	-7.11604	1.11071e-12	1.31137e-11
ENSG00000178449	19600.2	0.406682	0.0571572	7.11515	1.11791e-12	1.31902e-11
ENSG00000162419	10928	-0.477177	0.0671239	-7.1089	1.16972e-12	1.37924e-11
ENSG00000137815	35316	-0.530954	0.0746968	-7.10812	1.17634e-12	1.38615e-11
ENSG00000126934	10669.3	-0.681105	0.0958319	-7.10728	1.18349e-12	1.39366e-11
ENSG00000087884	11891.4	0.780076	0.109759	7.10716	1.18452e-12	1.39398e-11
ENSG00000250846	427.512	-1.73296	0.243926	-7.10447	1.20787e-12	1.42052e-11
ENSG00000132434	14486.3	-0.499006	0.0702496	-7.10334	1.21778e-12	1.43125e-11
ENSG00000142655	17916.3	0.379313	0.0534473	7.09696	1.27534e-12	1.49793e-11
ENSG00000084636	12359.3	-0.593373	0.0836135	-7.09662	1.27845e-12	1.5006e-11
ENSG00000188523	81.2792	-2.37576	0.334808	-7.09589	1.2852e-12	1.50754e-11
ENSG00000010803	76566.5	-0.422459	0.059557	-7.09336	1.3089e-12	1.53435e-11
ENSG00000123240	33372.5	0.458839	0.0646967	7.09215	1.32042e-12	1.54585e-11
ENSG00000071054	158359	0.381615	0.0538076	7.09221	1.31982e-12	1.54585e-11
ENSG00000112742	18211.7	-0.513892	0.0724699	-7.09111	1.33041e-12	1.55653e-11
ENSG00000206052	8197.61	-0.777466	0.109688	-7.08797	1.36096e-12	1.59125e-11
ENSG00000142207	30086.6	0.463678	0.0654206	7.08765	1.3641e-12	1.59389e-11
ENSG00000188312	15010.3	-0.567086	0.0800251	-7.08635	1.37691e-12	1.60782e-11
ENSG00000235501	6630.62	-0.732403	0.103389	-7.08399	1.40064e-12	1.63447e-11
ENSG00000164924	15400.3	0.4375	0.0617692	7.08282	1.41252e-12	1.64728e-11
ENSG00000054690	3532.72	-0.79355	0.112057	-7.08167	1.42429e-12	1.65993e-11
ENSG00000125046	779.916	-1.29073	0.182329	-7.07911	1.45079e-12	1.68972e-11
ENSG00000196419	75567.2	-0.297625	0.042074	-7.07386	1.50684e-12	1.75388e-11
ENSG00000117298	79465.7	-0.354857	0.05019	-7.07028	1.54619e-12	1.79851e-11
ENSG00000135525	6220.45	0.63066	0.0892025	7.06998	1.54956e-12	1.80127e-11
ENSG00000083720	37645.1	-0.24946	0.0353309	-7.06067	1.65703e-12	1.92497e-11
ENSG00000164692	612.356	-1.72463	0.244396	-7.05669	1.7052e-12	1.97965e-11
ENSG00000106263	30509.6	-0.383341	0.0543421	-7.05423	1.73564e-12	2.0137e-11
ENSG00000153721	7115.39	-0.580695	0.0823318	-7.0531	1.74975e-12	2.02877e-11
ENSG00000172172	39788	-0.316561	0.0449005	-7.05027	1.78574e-12	2.06917e-11
ENSG00000243389	83.2614	2.35976	0.334875	7.04671	1.83197e-12	2.12138e-11
ENSG00000116221	43500.6	-0.254613	0.0361524	-7.04276	1.88465e-12	2.18098e-11
ENSG00000073111	26923.3	-0.442567	0.0628812	-7.03814	1.94824e-12	2.25313e-11
ENSG00000105290	3505.11	-0.653195	0.0929195	-7.02969	2.06995e-12	2.39235e-11
ENSG00000103257	31768.2	-0.56725	0.0806953	-7.02954	2.0722e-12	2.39342e-11
ENSG00000172260	181052	-0.491801	0.069972	-7.02854	2.08709e-12	2.40909e-11
ENSG00000160447	3463.9	-0.629585	0.0896186	-7.02517	2.13809e-12	2.46637e-11
ENSG00000127329	1806.23	0.795023	0.113252	7.01994	2.21969e-12	2.55887e-11
ENSG00000119121	5968.19	0.628661	0.0895581	7.0196	2.22509e-12	2.56346e-11
ENSG00000068724	15258.9	-0.380928	0.0542959	-7.01578	2.28674e-12	2.6328e-11
ENSG00000183527	2144.62	0.768212	0.109557	7.01197	2.34983e-12	2.70373e-11
ENSG00000111052	1661.73	-1.26288	0.180181	-7.00895	2.40119e-12	2.76107e-11
ENSG00000115652	27959.6	0.437255	0.0624075	7.00645	2.44434e-12	2.80889e-11
ENSG00000166747	27567.7	-0.466534	0.0666738	-6.99726	2.61018e-12	2.99756e-11
ENSG00000115267	6151.57	0.610581	0.0873002	6.99404	2.67076e-12	3.06519e-11
ENSG00000064225	2947.61	0.789376	0.112915	6.99087	2.7318e-12	3.13325e-11
ENSG00000134108	49092.1	0.354549	0.0507289	6.98908	2.76686e-12	3.17145e-11
ENSG00000164674	30624.1	0.616578	0.0882564	6.98621	2.82412e-12	3.23503e-11
ENSG00000135083	13148.7	0.629136	0.0901166	6.98136	2.92346e-12	3.3467e-11
ENSG00000086730	6458.83	0.577287	0.0826952	6.98091	2.93281e-12	3.35528e-11
ENSG00000145934	516458	0.549631	0.0787553	6.97898	2.97338e-12	3.39955e-11
ENSG00000130338	25633.8	-0.497533	0.0713181	-6.97625	3.03165e-12	3.46397e-11
ENSG00000163635	22408.9	-0.354323	0.0507908	-6.97612	3.03436e-12	3.46488e-11
ENSG00000160014	23696.9	-0.344614	0.0494215	-6.97296	3.10341e-12	3.54149e-11
ENSG00000134686	43391.4	0.362677	0.0520381	6.96945	3.18191e-12	3.62878e-11
ENSG00000163412	3766.21	-0.932541	0.133824	-6.96844	3.20484e-12	3.65263e-11
ENSG00000142621	663.791	-1.22609	0.176043	-6.96471	3.29092e-12	3.74838e-11
ENSG00000181381	17170.4	0.604247	0.0867678	6.96396	3.30833e-12	3.76583e-11
ENSG00000178974	21499.5	-0.573625	0.082415	-6.9602	3.39789e-12	3.86534e-11
ENSG00000122550	14166.2	0.424958	0.0610649	6.95912	3.42401e-12	3.8926e-11
ENSG00000140848	6628.29	-0.500152	0.0718931	-6.95688	3.47887e-12	3.95248e-11
ENSG00000140259	9841.02	-0.41431	0.059574	-6.95454	3.53714e-12	4.01616e-11
ENSG00000248685	9053.31	-1.06676	0.153397	-6.95426	3.54418e-12	4.02164e-11
ENSG00000050405	55931.6	0.514047	0.0739273	6.95342	3.56544e-12	4.04322e-11
ENSG00000128050	33374.3	-0.465528	0.0670251	-6.94559	3.76883e-12	4.27119e-11
ENSG00000133119	91672.9	-0.239777	0.0345373	-6.94254	3.85112e-12	4.3617e-11
ENSG00000163820	13699.5	0.449365	0.064783	6.93646	4.02034e-12	4.55051e-11
ENSG00000090612	12269.7	0.363645	0.0524805	6.92914	4.2341e-12	4.78946e-11
ENSG00000126432	8299.09	0.47998	0.0692926	6.92685	4.30315e-12	4.86452e-11
ENSG00000120278	12080.6	-0.4213	0.0608493	-6.92366	4.40129e-12	4.97236e-11
ENSG00000259848	13530	-0.449977	0.0649949	-6.92325	4.41383e-12	4.98341e-11
ENSG00000067900	53108.3	0.501703	0.072469	6.923	4.42182e-12	4.98932e-11
ENSG00000078177	21711.4	-0.465307	0.0672311	-6.92102	4.48407e-12	5.0564e-11
ENSG00000103495	5774.92	-0.586085	0.0847079	-6.9189	4.55176e-12	5.12953e-11
ENSG00000185650	6116.75	-0.494499	0.0714909	-6.91695	4.61481e-12	5.19734e-11
ENSG00000169398	116235	0.201789	0.0291803	6.91527	4.66988e-12	5.25608e-11
ENSG00000225968	9543.17	-0.716952	0.103734	-6.91144	4.79764e-12	5.39652e-11
ENSG00000123131	17132.1	-0.310057	0.0448656	-6.91078	4.81983e-12	5.41811e-11
ENSG00000170540	8183.84	-0.509684	0.0737578	-6.91023	4.83866e-12	5.4359e-11
ENSG00000116560	27815.1	-0.286831	0.0415421	-6.90458	5.03514e-12	5.65311e-11
ENSG00000167555	820.661	1.21174	0.17555	6.90253	5.10827e-12	5.72811e-11
ENSG00000137216	11720.3	0.393319	0.0569815	6.90258	5.10676e-12	5.72811e-11
ENSG00000159128	106901	0.351498	0.0509256	6.90218	5.121e-12	5.73883e-11
ENSG00000166170	1589.97	0.958079	0.138811	6.90204	5.1261e-12	5.74098e-11
ENSG00000101856	20701.5	-0.426337	0.061853	-6.89275	5.47253e-12	6.12517e-11
ENSG00000147459	42418.7	0.606344	0.088025	6.88831	5.64601e-12	6.31542e-11
ENSG00000230590	18822	0.43453	0.0630868	6.88782	5.66527e-12	6.33306e-11
ENSG00000163602	38743.7	-0.330752	0.0480228	-6.8874	5.68233e-12	6.34819e-11
ENSG00000047315	74777.9	-0.264562	0.0384148	-6.88698	5.69881e-12	6.36268e-11
ENSG00000188042	2025.45	0.977721	0.142037	6.88356	5.8377e-12	6.51372e-11
ENSG00000131023	13386	-0.497977	0.0723657	-6.8814	5.92682e-12	6.60908e-11
ENSG00000101210	43022.7	-0.555888	0.0807914	-6.88053	5.96297e-12	6.64529e-11
ENSG00000115616	2210.89	1.14624	0.166634	6.8788	6.036e-12	6.72253e-11
ENSG00000088256	13893.8	-0.435106	0.0632746	-6.87647	6.13538e-12	6.82901e-11
ENSG00000184349	43905.6	0.482244	0.0701562	6.87386	6.24862e-12	6.95078e-11
ENSG00000121005	7467.84	-0.680142	0.0989817	-6.8714	6.35764e-12	7.0677e-11
ENSG00000180370	29640.5	0.447021	0.0650624	6.87066	6.39046e-12	7.09981e-11
ENSG00000198826	21223.7	-0.403355	0.0587529	-6.86528	6.63599e-12	7.36807e-11
ENSG00000185499	1002.47	-1.14066	0.166272	-6.86021	6.87572e-12	7.62956e-11
ENSG00000158813	14477.1	-0.441848	0.064471	-6.85344	7.20929e-12	7.99479e-11
ENSG00000116729	84873.1	-0.269281	0.039293	-6.85316	7.22373e-12	8.0059e-11
ENSG00000166897	11598.8	-0.528121	0.077082	-6.85142	7.3122e-12	8.09898e-11
ENSG00000166473	2373.81	0.918746	0.134182	6.84704	7.53951e-12	8.34564e-11
ENSG00000126883	20404.9	-0.291725	0.0426177	-6.84515	7.63964e-12	8.45129e-11
ENSG00000100297	19483.9	-0.377292	0.0551205	-6.84486	7.65506e-12	8.46318e-11
ENSG00000106688	609.932	-1.26996	0.185542	-6.84462	7.66781e-12	8.47209e-11
ENSG00000164109	5317.5	-0.639841	0.0935434	-6.84005	7.91647e-12	8.74148e-11
ENSG00000054967	2461.18	0.724482	0.105977	6.83623	8.13067e-12	8.97253e-11
ENSG00000101150	17569.5	0.375558	0.0549519	6.83429	8.2412e-12	9.08896e-11
ENSG00000122958	43650.5	0.245059	0.0358579	6.83418	8.24759e-12	9.09045e-11
ENSG00000151468	67614.5	-0.306776	0.0448969	-6.8329	8.32144e-12	9.16626e-11
ENSG00000235884	578.201	1.37495	0.20129	6.8307	8.44988e-12	9.30207e-11
ENSG00000103888	2053.37	2.03464	0.297887	6.83024	8.47712e-12	9.32638e-11
ENSG00000138185	592.985	1.40161	0.205285	6.82761	8.63385e-12	9.49303e-11
ENSG00000137821	24553.4	-0.544095	0.0796922	-6.82745	8.64377e-12	9.49816e-11
ENSG00000164880	15121	-0.338435	0.0495764	-6.82653	8.69909e-12	9.55314e-11
ENSG00000162576	3258.35	-0.632306	0.092663	-6.82372	8.87104e-12	9.73606e-11
ENSG00000175581	18125.3	0.407048	0.0596536	6.82352	8.8835e-12	9.74382e-11
ENSG00000159082	11100	0.396115	0.0580532	6.82331	8.89664e-12	9.75231e-11
ENSG00000137573	6780.38	-0.769074	0.112731	-6.82219	8.96627e-12	9.82268e-11
ENSG00000174343	1235.73	1.09256	0.16017	6.82123	9.0267e-12	9.8829e-11
ENSG00000110046	4034.52	0.719188	0.105592	6.81097	9.69403e-12	1.06071e-10
ENSG00000100243	16920.5	-0.327741	0.0481248	-6.81024	9.74389e-12	1.06552e-10
ENSG00000171603	99083.2	-0.246869	0.0362597	-6.80835	9.8721e-12	1.07889e-10
ENSG00000053371	3109.79	-0.650793	0.0955985	-6.80757	9.9264e-12	1.08417e-10
ENSG00000167508	1823.64	-0.914855	0.134497	-6.80203	1.03154e-11	1.12597e-10
ENSG00000132031	3765.33	0.580995	0.0854382	6.80017	1.04495e-11	1.13992e-10
ENSG00000166888	20872.1	0.362149	0.0532609	6.79953	1.04958e-11	1.14428e-10
ENSG00000182179	488.811	1.41594	0.208332	6.79656	1.07148e-11	1.16746e-10
ENSG00000152503	1857.26	-1.16406	0.171329	-6.7943	1.0884e-11	1.18518e-10
ENSG00000109180	38800.6	-0.273636	0.0403095	-6.78837	1.1341e-11	1.2342e-10
ENSG00000179833	87606.8	0.279443	0.0411746	6.78679	1.14658e-11	1.24703e-10
ENSG00000164543	11459.3	0.518302	0.0763732	6.78644	1.14937e-11	1.2493e-10
ENSG00000087157	14556.3	0.544211	0.08024	6.78229	1.18282e-11	1.2849e-10
ENSG00000223478	2431.26	-0.919642	0.135604	-6.78184	1.18651e-11	1.28813e-10
ENSG00000105639	1631.87	0.891298	0.131463	6.77985	1.20304e-11	1.30529e-10
ENSG00000110318	5599.53	0.73519	0.10846	6.77842	1.21498e-11	1.31745e-10
ENSG00000156642	84144.8	-0.247322	0.0365313	-6.77012	1.28672e-11	1.39441e-10
ENSG00000140948	21912.2	-0.564646	0.0834051	-6.76991	1.28859e-11	1.3956e-10
ENSG00000179222	133250	-0.288071	0.0425631	-6.76809	1.30493e-11	1.41245e-10
ENSG00000110195	543.315	1.32112	0.195323	6.76377	1.3445e-11	1.45409e-10
ENSG00000088808	4647.27	0.90135	0.133263	6.76371	1.34501e-11	1.45409e-10
ENSG00000105289	1652.57	-1.11269	0.16454	-6.76245	1.35681e-11	1.46597e-10
ENSG00000144395	8337.34	-0.506929	0.0749743	-6.76137	1.36697e-11	1.47607e-10
ENSG00000078140	64328.3	-0.268321	0.0396967	-6.75927	1.38687e-11	1.49666e-10
ENSG00000155324	9889.88	0.621786	0.0920481	6.75502	1.42819e-11	1.53941e-10
ENSG00000123213	33172.1	-0.375701	0.0556179	-6.75504	1.42793e-11	1.53941e-10
ENSG00000035928	53183.4	-0.421908	0.0624761	-6.7531	1.44715e-11	1.55892e-10
ENSG00000178038	999.538	1.15017	0.170335	6.75239	1.45431e-11	1.56571e-10
ENSG00000187231	14019	-0.394451	0.0584277	-6.75109	1.46742e-11	1.57887e-10
ENSG00000125648	15436.8	-0.496828	0.0736332	-6.74734	1.50579e-11	1.6192e-10
ENSG00000168528	2872.11	0.706691	0.10481	6.74262	1.55559e-11	1.67175e-10
ENSG00000140545	13113.3	-0.400494	0.0594102	-6.74116	1.57132e-11	1.68765e-10
ENSG00000102271	6179.43	0.620521	0.0921248	6.73565	1.63199e-11	1.75177e-10
ENSG00000150967	2425.79	0.688929	0.102335	6.73213	1.672e-11	1.79366e-10
ENSG00000231131	333.789	1.97604	0.293656	6.72908	1.70738e-11	1.83052e-10
ENSG00000168016	10235.7	0.780114	0.115977	6.72645	1.7385e-11	1.86278e-10
ENSG00000107798	59109.1	-0.253174	0.0376461	-6.72512	1.7545e-11	1.87881e-10
ENSG00000176912	1939.69	-0.981051	0.145909	-6.72371	1.7715e-11	1.89589e-10
ENSG00000111481	36416.9	-0.293481	0.0436496	-6.72357	1.77331e-11	1.89671e-10
ENSG00000113140	56090.8	-0.305453	0.0454365	-6.72265	1.78453e-11	1.90758e-10
ENSG00000138778	56361.4	-0.639129	0.0950939	-6.72104	1.80437e-11	1.92765e-10
ENSG00000169991	3371.52	-0.622262	0.0926453	-6.71661	1.86003e-11	1.98593e-10
ENSG00000136824	50757.2	-0.519747	0.077423	-6.71308	1.90564e-11	2.03343e-10
ENSG00000254605	199.39	1.91513	0.285382	6.71076	1.93608e-11	2.0647e-10
ENSG00000258272	77.6797	2.24284	0.334237	6.71034	1.9417e-11	2.06947e-10
ENSG00000118960	6125.13	0.492496	0.0734162	6.70827	1.9694e-11	2.09775e-10
ENSG00000251331	3246.86	-0.942404	0.140705	-6.69774	2.11671e-11	2.25334e-10
ENSG00000185862	113.499	2.20565	0.329404	6.69587	2.14398e-11	2.28102e-10
ENSG00000164307	10286.5	0.519937	0.0776811	6.69323	2.18292e-11	2.32109e-10
ENSG00000138675	2184.23	0.820454	0.122764	6.6832	2.33777e-11	2.48428e-10
ENSG00000100281	35421.7	-0.364837	0.0546107	-6.68068	2.37842e-11	2.52598e-10
ENSG00000102384	19216.3	-0.302275	0.0452486	-6.68031	2.38433e-11	2.53078e-10
ENSG00000130433	838.078	1.27937	0.19156	6.67868	2.41102e-11	2.5576e-10
ENSG00000198951	5831.45	-0.634601	0.0950692	-6.67515	2.46979e-11	2.61841e-10
ENSG00000251314	584.743	-2.21947	0.33266	-6.67188	2.52544e-11	2.67584e-10
ENSG00000174469	70984.4	-0.778066	0.116656	-6.66972	2.56286e-11	2.71389e-10
ENSG00000152256	6079.85	-0.596127	0.0893846	-6.66924	2.57139e-11	2.72134e-10
ENSG00000040275	5159.14	-0.514964	0.0772482	-6.66636	2.62228e-11	2.77357e-10
ENSG00000105255	9336.07	-0.642682	0.0964656	-6.66229	2.69597e-11	2.84984e-10
ENSG00000159307	298.979	-1.69933	0.255091	-6.66168	2.70722e-11	2.86006e-10
ENSG00000135951	2475.43	0.683542	0.10263	6.66026	2.73349e-11	2.88613e-10
ENSG00000178951	5048.16	-0.485109	0.072851	-6.65892	2.7585e-11	2.91084e-10
ENSG00000089159	26340.6	0.377635	0.0567512	6.65422	2.84815e-11	3.00368e-10
ENSG00000053372	5170.94	-0.617329	0.0928757	-6.64683	2.99468e-11	3.15638e-10
ENSG00000256321	723.619	-1.47866	0.222508	-6.64544	3.02303e-11	3.1844e-10
ENSG00000065970	7257.4	-0.442751	0.0666357	-6.64435	3.04562e-11	3.20633e-10
ENSG00000171792	8959.06	-0.517443	0.0779116	-6.64142	3.10685e-11	3.26888e-10
ENSG00000141076	17556.8	-0.307957	0.0463776	-6.64022	3.13216e-11	3.2936e-10
ENSG00000165861	8992.93	0.440693	0.0663872	6.63822	3.17502e-11	3.33673e-10
ENSG00000091622	2288.57	-0.693247	0.104436	-6.638	3.17968e-11	3.33968e-10
ENSG00000106105	56373.3	-0.28341	0.0427267	-6.63309	3.28733e-11	3.45074e-10
ENSG00000166250	9622.59	-0.79713	0.1202	-6.63172	3.31804e-11	3.48096e-10
ENSG00000100196	6198.47	-0.526338	0.0794058	-6.62845	3.39226e-11	3.55676e-10
ENSG00000134532	8971.9	-0.553904	0.0835993	-6.62569	3.45621e-11	3.62171e-10
ENSG00000228470	880.35	1.39879	0.211122	6.62551	3.46063e-11	3.62423e-10
ENSG00000231574	989.343	1.11652	0.168608	6.622	3.54362e-11	3.709e-10
ENSG00000073464	5074.66	0.476451	0.0719872	6.61855	3.62743e-11	3.79453e-10
ENSG00000111816	2283.49	-1.25374	0.189562	-6.61386	3.74414e-11	3.91434e-10
ENSG00000125968	1844.09	-1.29436	0.195981	-6.60453	3.98791e-11	4.16679e-10
ENSG00000170581	10795.6	0.46372	0.0702307	6.60281	4.03427e-11	4.21279e-10
ENSG00000196739	12974.9	0.392229	0.0594944	6.59271	4.31872e-11	4.50723e-10
ENSG00000179820	3266.03	0.574659	0.0871682	6.59254	4.32371e-11	4.50983e-10
ENSG00000166831	13244	-0.440735	0.0668602	-6.59189	4.34269e-11	4.52701e-10
ENSG00000249637	547.688	-1.72254	0.261326	-6.59152	4.35343e-11	4.5356e-10
ENSG00000177663	2402.9	0.754746	0.114532	6.58981	4.4039e-11	4.58553e-10
ENSG00000166326	166504	0.210656	0.0319699	6.58919	4.42222e-11	4.60196e-10
ENSG00000260351	73.2582	-2.19674	0.333667	-6.58364	4.59069e-11	4.77453e-10
ENSG00000097021	25234.9	-0.411089	0.0624422	-6.58352	4.59444e-11	4.77568e-10
ENSG00000245694	2257.86	-0.797963	0.12129	-6.57898	4.73695e-11	4.92099e-10
ENSG00000242498	3585.35	-0.704705	0.107119	-6.57873	4.74477e-11	4.92627e-10
ENSG00000133997	2627.87	-0.82909	0.12607	-6.57645	4.8181e-11	4.99954e-10
ENSG00000102760	1090.3	1.11209	0.16917	6.57382	4.904e-11	5.08576e-10
ENSG00000163399	82138.5	0.268243	0.0408112	6.57278	4.93854e-11	5.11864e-10
ENSG00000154822	17919.1	0.292606	0.0445222	6.57213	4.96e-11	5.13794e-10
ENSG00000249550	3568.73	0.757266	0.11524	6.57121	4.99069e-11	5.16676e-10
ENSG00000100479	22402.4	-0.309053	0.0470489	-6.56877	5.07329e-11	5.24928e-10
ENSG00000110514	16971.4	0.390567	0.0594876	6.56552	5.18532e-11	5.36212e-10
ENSG00000074527	14877	0.515453	0.078563	6.56101	5.34445e-11	5.52352e-10
ENSG00000072422	32453.5	0.288295	0.0439447	6.5604	5.36646e-11	5.5431e-10
ENSG00000137504	15898.2	0.378097	0.057736	6.54871	5.80351e-11	5.99111e-10
ENSG00000241238	158.924	2.05319	0.313563	6.54796	5.83297e-11	6.01808e-10
ENSG00000138614	13950.5	-0.317792	0.0485604	-6.54426	5.97919e-11	6.16542e-10
ENSG00000104133	12586.5	-0.533284	0.0815207	-6.5417	6.08241e-11	6.26828e-10
ENSG00000163975	3766.85	0.549138	0.0839455	6.5416	6.08631e-11	6.26872e-10
ENSG00000182256	9039.8	-0.930978	0.142334	-6.54081	6.11859e-11	6.29838e-10
ENSG00000023171	3443.92	0.645415	0.0986779	6.54063	6.12613e-11	6.29897e-10
ENSG00000135905	10669.5	0.492439	0.0752887	6.54067	6.12457e-11	6.29897e-10
ENSG00000048471	17950.8	-0.593389	0.090748	-6.53887	6.1986e-11	6.36987e-10
ENSG00000152463	566.218	1.80845	0.27658	6.53862	6.20901e-11	6.37694e-10
ENSG00000137871	21342.1	-0.504203	0.0771129	-6.5385	6.21373e-11	6.37816e-10
ENSG00000137868	1667.24	-0.854421	0.130744	-6.53509	6.35703e-11	6.52155e-10
ENSG00000231605	147.17	2.046	0.313164	6.5333	6.43362e-11	6.59637e-10
ENSG00000136379	8404.35	-0.579028	0.08865	-6.53162	6.50634e-11	6.66715e-10
ENSG00000166579	15107.8	0.45719	0.0700241	6.52904	6.61925e-11	6.77518e-10
ENSG00000183856	37002	-0.334097	0.0511707	-6.52906	6.61834e-11	6.77518e-10
ENSG00000134533	23895.1	-0.412159	0.0631332	-6.5284	6.64765e-11	6.80039e-10
ENSG00000121895	399.762	2.14583	0.329126	6.51979	7.04041e-11	7.19403e-10
ENSG00000002079	725.763	1.81255	0.278004	6.51986	7.03726e-11	7.19403e-10
ENSG00000100129	100690	-0.202508	0.0310662	-6.51859	7.09707e-11	7.24783e-10
ENSG00000111860	13607.7	0.670935	0.102937	6.51789	7.13015e-11	7.27751e-10
ENSG00000166887	11035.4	-0.383167	0.0587906	-6.51748	7.15004e-11	7.28957e-10
ENSG00000117448	17496.3	-0.363967	0.0558442	-6.51755	7.14639e-11	7.28957e-10
ENSG00000103121	9806.13	-0.491507	0.075416	-6.51728	7.15958e-11	7.29519e-10
ENSG00000109171	27477.9	-0.37188	0.0570751	-6.51563	7.23855e-11	7.37149e-10
ENSG00000108821	40402.8	-0.283834	0.0436226	-6.50659	7.68736e-11	7.82414e-10
ENSG00000125746	3914.12	0.536397	0.0824613	6.50483	7.77794e-11	7.91188e-10
ENSG00000151575	5232.87	-0.521605	0.0802019	-6.50365	7.83953e-11	7.97004e-10
ENSG00000121879	12121.3	0.36257	0.0557657	6.50167	7.9434e-11	8.0711e-10
ENSG00000155304	9826.85	0.549036	0.0844959	6.49779	8.15107e-11	8.27745e-10
ENSG00000186187	6299.35	-0.579304	0.0891689	-6.49671	8.20975e-11	8.33236e-10
ENSG00000140350	23014.7	-0.347941	0.0535842	-6.49335	8.39481e-11	8.51541e-10
ENSG00000142731	7536.35	-0.460763	0.0709775	-6.49167	8.48879e-11	8.60591e-10
ENSG00000003400	520.166	1.52114	0.23438	6.49005	8.58071e-11	8.69422e-10
ENSG00000206560	109400	0.372084	0.0573679	6.48593	8.81884e-11	8.9305e-10
ENSG00000163825	712.227	1.31953	0.203457	6.48554	8.84157e-11	8.9485e-10
ENSG00000149596	1529.85	1.32329	0.204069	6.4845	8.90283e-11	8.99539e-10
ENSG00000262576	2278.28	0.721869	0.111321	6.48455	8.89958e-11	8.99539e-10
ENSG00000122512	3021.86	-0.659144	0.101649	-6.4845	8.90257e-11	8.99539e-10
ENSG00000118193	33269.9	-0.561208	0.0865959	-6.48077	9.1257e-11	9.21543e-10
ENSG00000162695	15435.8	0.420713	0.0649548	6.47701	9.35553e-11	9.44224e-10
ENSG00000166233	27918.8	-0.370161	0.0571552	-6.47642	9.39225e-11	9.47401e-10
ENSG00000131844	23435.5	0.262025	0.0404651	6.47533	9.46026e-11	9.53729e-10
ENSG00000198286	19497.6	0.457675	0.0706877	6.47461	9.50556e-11	9.57762e-10
ENSG00000164654	7751.82	-0.482673	0.0745573	-6.47385	9.55377e-11	9.62083e-10
ENSG00000047249	30612.1	0.333511	0.0515253	6.47276	9.62267e-11	9.68483e-10
ENSG00000115919	2530.27	0.646527	0.0998895	6.47242	9.64447e-11	9.70136e-10
ENSG00000101144	9474.01	-0.393678	0.0608254	-6.47226	9.65461e-11	9.70616e-10
ENSG00000068489	118803	-0.335772	0.0518957	-6.47014	9.79129e-11	9.8381e-10
ENSG00000087299	15599.9	-0.493029	0.0762025	-6.46999	9.80101e-11	9.84239e-10
ENSG00000109265	8258.43	-0.847318	0.130975	-6.46932	9.84443e-11	9.8805e-10
ENSG00000135740	1091.82	-1.06052	0.164014	-6.46601	1.00627e-10	1.0094e-09
ENSG00000197265	27114	0.284686	0.0440478	6.46312	1.02564e-10	1.02826e-09
ENSG00000129595	4528.43	-0.789643	0.122287	-6.45731	1.06582e-10	1.06795e-09
ENSG00000151893	33023.7	0.250651	0.0388208	6.45662	1.07066e-10	1.0722e-09
ENSG00000075702	17083.5	-0.396147	0.0613655	-6.45552	1.07845e-10	1.07941e-09
ENSG00000153944	95262.5	-0.239096	0.0370483	-6.45364	1.09192e-10	1.09228e-09
ENSG00000100271	2353.57	-0.66156	0.102615	-6.447	1.14089e-10	1.14064e-09
ENSG00000250722	7209.17	-0.631659	0.0979955	-6.4458	1.14994e-10	1.14905e-09
ENSG00000115756	13647.2	0.672672	0.104371	6.44502	1.15584e-10	1.15431e-09
ENSG00000163947	54700.8	0.269534	0.041832	6.44325	1.16945e-10	1.16725e-09
ENSG00000146576	8031.75	-0.560178	0.0869473	-6.44273	1.1734e-10	1.17055e-09
ENSG00000146281	5734	-0.461988	0.0717105	-6.44241	1.17594e-10	1.17244e-09
ENSG00000078237	24970.2	0.451823	0.070159	6.43998	1.1949e-10	1.19068e-09
ENSG00000154930	452.737	1.51183	0.234837	6.43777	1.21241e-10	1.20747e-09
ENSG00000114480	100181	-0.686807	0.106686	-6.43767	1.21323e-10	1.20762e-09
ENSG00000197859	260.389	-1.80847	0.281158	-6.43222	1.25757e-10	1.25107e-09
ENSG00000121892	111094	-0.33933	0.052772	-6.43012	1.27505e-10	1.26776e-09
ENSG00000125398	3921.05	0.561802	0.0873729	6.42994	1.27658e-10	1.26858e-09
ENSG00000107745	238509	0.222319	0.0345865	6.4279	1.29381e-10	1.285e-09
ENSG00000104964	24131.8	-0.502915	0.0783278	-6.42064	1.35702e-10	1.34704e-09
ENSG00000067369	39133.7	-0.44823	0.0698137	-6.42036	1.35948e-10	1.34874e-09
ENSG00000136869	3371.94	0.804696	0.125382	6.41796	1.38112e-10	1.36945e-09
ENSG00000153066	7377.71	-0.464293	0.0723925	-6.41355	1.42167e-10	1.40888e-09
ENSG00000082512	4407.4	0.667084	0.104021	6.41299	1.42694e-10	1.41333e-09
ENSG00000044115	254718	0.202668	0.0316048	6.41256	1.43092e-10	1.4165e-09
ENSG00000249192	3691.91	0.640487	0.0999244	6.40972	1.45791e-10	1.44243e-09
ENSG00000065457	4796.34	-0.652673	0.101842	-6.40866	1.46807e-10	1.45169e-09
ENSG00000106333	1615.11	-0.870318	0.135811	-6.40831	1.47145e-10	1.45423e-09
ENSG00000244345	906.192	1.47454	0.230109	6.40801	1.47432e-10	1.45627e-09
ENSG00000164032	7242.98	-0.449603	0.0701653	-6.40777	1.47666e-10	1.45778e-09
ENSG00000100731	42126.3	-0.68456	0.106858	-6.40624	1.49151e-10	1.47164e-09
ENSG00000197879	32483.4	0.273133	0.0426379	6.40588	1.49502e-10	1.4743e-09
ENSG00000158195	42890.9	-0.341335	0.0532905	-6.40519	1.50184e-10	1.48022e-09
ENSG00000124260	6306.44	-0.459789	0.071813	-6.40259	1.52768e-10	1.50487e-09
ENSG00000170606	122692	0.237837	0.0371571	6.40086	1.54508e-10	1.52118e-09
ENSG00000112664	53320.9	-0.29426	0.0460167	-6.39465	1.6092e-10	1.58345e-09
ENSG00000153048	6574.41	-0.562114	0.087957	-6.39078	1.6504e-10	1.62311e-09
ENSG00000067208	34892.1	0.417757	0.0653839	6.38929	1.66662e-10	1.63817e-09
ENSG00000132688	5369.24	0.55279	0.0865869	6.38422	1.72273e-10	1.69239e-09
ENSG00000137563	22437.3	-0.286242	0.044838	-6.38393	1.72601e-10	1.6947e-09
ENSG00000171970	1744.31	-0.815407	0.127761	-6.3823	1.74452e-10	1.71194e-09
ENSG00000171385	4958.45	0.594113	0.0930978	6.38161	1.75239e-10	1.71873e-09
ENSG00000090920	449.066	-1.36307	0.213629	-6.38057	1.76435e-10	1.72952e-09
ENSG00000154642	5396.36	0.536299	0.0840598	6.37997	1.77121e-10	1.73531e-09
ENSG00000077943	1345.22	0.867631	0.136026	6.37841	1.7893e-10	1.75208e-09
ENSG00000186998	961.737	-1.07403	0.168391	-6.37816	1.79228e-10	1.75404e-09
ENSG00000064012	10086.2	0.549449	0.0861806	6.37555	1.8231e-10	1.78324e-09
ENSG00000224294	501.907	1.57665	0.247428	6.37217	1.86368e-10	1.82195e-09
ENSG00000140284	1064.23	-1.27595	0.200335	-6.36906	1.90185e-10	1.85826e-09
ENSG00000159335	8792.95	-0.580455	0.0911567	-6.36766	1.91931e-10	1.87431e-09
ENSG00000149485	21447.1	-0.554578	0.0871148	-6.36606	1.93949e-10	1.89299e-09
ENSG00000154803	4915.94	0.471478	0.0741081	6.36203	1.99104e-10	1.94225e-09
ENSG00000181800	515.339	1.31511	0.206792	6.35955	2.02341e-10	1.97277e-09
ENSG00000198964	88390.6	0.345138	0.0542777	6.35875	2.03406e-10	1.98209e-09
ENSG00000109919	25361.3	0.292486	0.0459995	6.35845	2.03795e-10	1.98481e-09
ENSG00000155099	6297.03	0.529204	0.0832771	6.35474	2.08783e-10	2.03229e-09
ENSG00000102893	43009.3	-0.226177	0.0356032	-6.35272	2.11543e-10	2.05804e-09
ENSG00000183098	250248	-0.343855	0.0541328	-6.35206	2.12448e-10	2.06574e-09
ENSG00000138594	44258.2	-0.309902	0.0487886	-6.35193	2.12631e-10	2.06641e-09
ENSG00000101280	971.808	1.46003	0.230087	6.34557	2.21602e-10	2.15243e-09
ENSG00000103264	7988.3	-0.454234	0.0715887	-6.34505	2.2235e-10	2.15854e-09
ENSG00000162599	74282.2	-0.446918	0.0704921	-6.33997	2.2981e-10	2.22976e-09
ENSG00000055208	136216	-0.439793	0.0693884	-6.33813	2.32573e-10	2.25536e-09
ENSG00000069275	75214.5	-0.354796	0.0559904	-6.33674	2.34683e-10	2.2746e-09
ENSG00000133026	78713.2	-0.284814	0.0449513	-6.33606	2.35709e-10	2.28332e-09
ENSG00000219481	3650.66	-0.574482	0.0907759	-6.32857	2.47443e-10	2.3957e-09
ENSG00000130294	4424.26	-0.640204	0.101201	-6.32605	2.51511e-10	2.43378e-09
ENSG00000132471	8648.76	0.405488	0.0641012	6.32574	2.52023e-10	2.43744e-09
ENSG00000156256	17641.6	0.438606	0.0693668	6.323	2.56537e-10	2.47977e-09
ENSG00000141404	26301	-0.369704	0.0584706	-6.32289	2.56711e-10	2.48012e-09
ENSG00000100325	7954.31	-0.554381	0.0877356	-6.31878	2.63643e-10	2.54573e-09
ENSG00000131459	5651.97	0.752761	0.119144	6.31807	2.64846e-10	2.55598e-09
ENSG00000119685	33346.6	0.397294	0.0628922	6.31707	2.66574e-10	2.57129e-09
ENSG00000105698	9733.86	-0.430969	0.0682291	-6.31649	2.67573e-10	2.57954e-09
ENSG00000140829	8191.06	-0.451865	0.0715576	-6.3147	2.70688e-10	2.60819e-09
ENSG00000175756	852.428	-1.05388	0.166936	-6.31305	2.73593e-10	2.63477e-09
ENSG00000102781	21210.5	-0.32308	0.0511879	-6.31165	2.7607e-10	2.65721e-09
ENSG00000170448	10809.5	-0.527118	0.0835935	-6.30574	2.86824e-10	2.75925e-09
ENSG00000163320	73798	-0.327762	0.051997	-6.30347	2.91053e-10	2.79845e-09
ENSG00000134824	64655.9	-0.280244	0.0444635	-6.3028	2.92307e-10	2.80901e-09
ENSG00000135018	25980.9	-0.43442	0.0689854	-6.29728	3.02923e-10	2.90948e-09
ENSG00000134779	37203.5	-0.308277	0.0489929	-6.29228	3.1283e-10	3.00304e-09
ENSG00000181019	11497.6	-0.484023	0.0769362	-6.29122	3.14972e-10	3.02199e-09
ENSG00000109320	56102.5	0.234446	0.0372679	6.29084	3.15753e-10	3.02788e-09
ENSG00000112541	28051.9	0.347239	0.055298	6.27941	3.39867e-10	3.25566e-09
ENSG00000112096	53584.8	0.495115	0.0788469	6.27945	3.39777e-10	3.25566e-09
ENSG00000041353	8088.55	1.08401	0.172682	6.2775	3.44059e-10	3.29407e-09
ENSG00000123689	98.1704	2.04691	0.326135	6.27626	3.4681e-10	3.31865e-09
ENSG00000133863	99.8466	-2.04947	0.326673	-6.27376	3.52432e-10	3.37067e-09
ENSG00000130024	6161.29	0.478166	0.0762385	6.27198	3.56491e-10	3.40768e-09
ENSG00000241837	10096.4	0.422352	0.0673584	6.27022	3.60538e-10	3.44454e-09
ENSG00000103653	6904.16	-0.583514	0.0930649	-6.26997	3.61128e-10	3.44836e-09
ENSG00000144959	8052.69	0.645583	0.102969	6.26966	3.61834e-10	3.45328e-09
ENSG00000100577	1573.65	0.833836	0.133017	6.26863	3.64233e-10	3.47435e-09
ENSG00000183291	85493.9	0.228864	0.0365119	6.2682	3.65254e-10	3.48224e-09
ENSG00000196814	6812.08	-0.477424	0.0761914	-6.26611	3.7017e-10	3.52725e-09
ENSG00000166454	3565.9	-0.565921	0.0903639	-6.2627	3.78379e-10	3.60357e-09
ENSG00000101294	26026.8	-0.295171	0.04718	-6.25628	3.94276e-10	3.75299e-09
ENSG00000151694	21912.5	0.312519	0.0499587	6.25554	3.96132e-10	3.76867e-09
ENSG00000184900	15217	0.507133	0.0810962	6.25348	4.01413e-10	3.81691e-09
ENSG00000013523	6452.08	0.620537	0.0992808	6.25033	4.09592e-10	3.89263e-09
ENSG00000099622	10916.4	-0.554236	0.0886743	-6.25024	4.09823e-10	3.89278e-09
ENSG00000166979	1035.43	1.02331	0.163739	6.24965	4.11383e-10	3.90555e-09
ENSG00000121152	50800.7	-0.377868	0.0604894	-6.24685	4.18802e-10	3.97389e-09
ENSG00000198133	992.728	1.42498	0.228147	6.24586	4.21465e-10	3.99706e-09
ENSG00000100364	18988.2	-0.307362	0.0492177	-6.24494	4.23968e-10	4.01869e-09
ENSG00000255302	2766.63	-0.648646	0.103944	-6.24034	4.36618e-10	4.13643e-09
ENSG00000255248	2052.98	0.812397	0.130196	6.23982	4.38066e-10	4.14798e-09
ENSG00000188641	92081.4	0.442669	0.0709644	6.2379	4.43474e-10	4.19698e-09
ENSG00000089685	25598.9	-0.280252	0.0449436	-6.23563	4.49953e-10	4.25607e-09
ENSG00000258185	1370.89	-1.24086	0.19906	-6.23362	4.55784e-10	4.30897e-09
ENSG00000073417	28884.4	-0.337075	0.0540905	-6.23168	4.61465e-10	4.36039e-09
ENSG00000203780	1647.06	0.87483	0.140448	6.22887	4.69825e-10	4.43708e-09
ENSG00000172340	65751.9	-0.441324	0.0708887	-6.2256	4.79716e-10	4.52812e-09
ENSG00000254604	69.7722	2.06858	0.332678	6.21797	5.03638e-10	4.75144e-09
ENSG00000245322	98.1786	2.0644	0.332128	6.21568	5.11044e-10	4.81879e-09
ENSG00000160211	21270	-0.355889	0.0572672	-6.21453	5.14778e-10	4.85148e-09
ENSG00000121988	14793.9	-0.724353	0.116581	-6.21331	5.18803e-10	4.88686e-09
ENSG00000197608	4988.48	0.453441	0.0729936	6.21207	5.22925e-10	4.92056e-09
ENSG00000112110	7672.89	-0.428044	0.0689047	-6.21211	5.22763e-10	4.92056e-09
ENSG00000116237	6526.3	-0.569227	0.0916509	-6.21082	5.27104e-10	4.9573e-09
ENSG00000198087	89953.6	0.220445	0.0355133	6.20739	5.38705e-10	5.06377e-09
ENSG00000132436	1147.93	0.869735	0.140153	6.20562	5.44829e-10	5.11867e-09
ENSG00000116001	16938.6	-0.410109	0.0660882	-6.20548	5.45295e-10	5.12039e-09
ENSG00000167654	1314.97	-1.79439	0.289186	-6.20495	5.47128e-10	5.13494e-09
ENSG00000227706	74.8411	2.0762	0.334703	6.20312	5.53553e-10	5.19254e-09
ENSG00000196284	3065.3	-1.66085	0.267759	-6.20275	5.54837e-10	5.20188e-09
ENSG00000111269	15977.4	0.292869	0.0472432	6.19917	5.67619e-10	5.31896e-09
ENSG00000004777	1571.43	-0.770594	0.124328	-6.19809	5.7152e-10	5.35275e-09
ENSG00000004534	83316.1	0.210151	0.0339107	6.1972	5.74757e-10	5.38027e-09
ENSG00000180771	1847.77	0.76174	0.123	6.19298	5.9037e-10	5.52356e-09
ENSG00000196935	12251.3	0.847071	0.136785	6.19273	5.91309e-10	5.52949e-09
ENSG00000137073	31819	-0.296751	0.0479239	-6.19214	5.9353e-10	5.54739e-09
ENSG00000113742	3307.32	0.552168	0.0891759	6.1919	5.94435e-10	5.55297e-09
ENSG00000123496	6369.61	-0.432936	0.0699418	-6.18995	6.01851e-10	5.61935e-09
ENSG00000188229	10086.2	-0.444986	0.0718928	-6.18957	6.03286e-10	5.62984e-09
ENSG00000256916	324.817	-1.59408	0.257631	-6.18744	6.11484e-10	5.7034e-09
ENSG00000117399	6970.84	-0.471884	0.0762795	-6.18625	6.16113e-10	5.74361e-09
ENSG00000118496	5101.67	-0.507569	0.0820758	-6.18415	6.24369e-10	5.81758e-09
ENSG00000138448	90147.4	-0.451576	0.073042	-6.18242	6.31245e-10	5.87861e-09
ENSG00000136381	22300.3	-0.41219	0.0666755	-6.18204	6.32802e-10	5.89007e-09
ENSG00000154342	549.944	-1.2265	0.198729	-6.1717	6.75607e-10	6.28526e-09
ENSG00000197312	7150.47	-0.499694	0.0809782	-6.17072	6.79784e-10	6.32087e-09
ENSG00000137936	73001.3	0.328408	0.053225	6.17018	6.82115e-10	6.33928e-09
ENSG00000186638	19127.2	-0.437943	0.0709978	-6.16839	6.89867e-10	6.40803e-09
ENSG00000129625	16240.5	0.305515	0.0495319	6.16804	6.91411e-10	6.41908e-09
ENSG00000070540	14949.4	0.661213	0.107238	6.16585	7.01073e-10	6.50544e-09
ENSG00000136104	11999.1	-0.337892	0.0548141	-6.16432	7.0788e-10	6.56523e-09
ENSG00000162607	18601.4	-0.320896	0.0520732	-6.1624	7.16509e-10	6.64186e-09
ENSG00000184677	19230.8	-0.364721	0.0591903	-6.16183	7.19071e-10	6.66219e-09
ENSG00000141298	23626	0.473919	0.0769203	6.16117	7.22097e-10	6.68679e-09
ENSG00000075884	1261.71	1.51133	0.245347	6.15997	7.27596e-10	6.73426e-09
ENSG00000149257	23078.1	0.336372	0.0546195	6.15846	7.3458e-10	6.79543e-09
ENSG00000198846	2329.73	-1.78087	0.289215	-6.15759	7.38618e-10	6.82928e-09
ENSG00000225206	945.125	1.46981	0.238767	6.15584	7.46802e-10	6.90143e-09
ENSG00000076043	4557	-0.504999	0.0820591	-6.15409	7.55092e-10	6.97447e-09
ENSG00000134243	31606.8	0.484923	0.0788228	6.15207	7.64803e-10	7.06056e-09
ENSG00000149136	16751.5	-0.282689	0.0459541	-6.15154	7.67347e-10	7.08043e-09
ENSG00000147724	668.716	-1.51171	0.245866	-6.14851	7.82131e-10	7.21317e-09
ENSG00000150687	221.04	-2.0518	0.333732	-6.14803	7.84488e-10	7.23121e-09
ENSG00000148935	1430.68	-0.883436	0.143729	-6.14652	7.91999e-10	7.29672e-09
ENSG00000117228	712.094	1.29771	0.211157	6.1457	7.96124e-10	7.331e-09
ENSG00000163162	7970.22	0.381427	0.0620765	6.14447	8.0231e-10	7.38419e-09
ENSG00000138271	1174.47	0.857139	0.139508	6.144	8.04698e-10	7.40241e-09
ENSG00000116171	22038.3	-0.313992	0.0511179	-6.1425	8.12325e-10	7.46876e-09
ENSG00000133805	1955.12	1.45363	0.236665	6.14217	8.14016e-10	7.48051e-09
ENSG00000231028	432.061	-1.62513	0.264596	-6.14195	8.15161e-10	7.48722e-09
ENSG00000064692	630.095	1.11656	0.18194	6.13696	8.41144e-10	7.72195e-09
ENSG00000166033	11521.8	0.566159	0.0922637	6.13631	8.44583e-10	7.74958e-09
ENSG00000166965	1438.16	-0.822961	0.134155	-6.13442	8.54698e-10	7.83842e-09
ENSG00000189057	11690.8	-0.322975	0.0526714	-6.13189	8.684e-10	7.96004e-09
ENSG00000065526	31945.3	-0.565181	0.0922435	-6.12706	8.95193e-10	8.20147e-09
ENSG00000136636	32909.6	-0.322666	0.0526703	-6.12614	9.00383e-10	8.24484e-09
ENSG00000215452	363.652	1.42781	0.233372	6.11818	9.46474e-10	8.66251e-09
ENSG00000065154	19868	0.361541	0.0591035	6.11708	9.53033e-10	8.71813e-09
ENSG00000113721	6958.09	0.428373	0.0700606	6.11432	9.69699e-10	8.8661e-09
ENSG00000132613	5034.31	-0.551256	0.0902198	-6.11015	9.95388e-10	9.09638e-09
ENSG00000173511	4838.98	0.525462	0.0860009	6.10996	9.96569e-10	9.10257e-09
ENSG00000106804	489.798	-1.38752	0.227112	-6.10939	1.00012e-09	9.1304e-09
ENSG00000103035	8535.21	-0.494955	0.0810299	-6.1083	1.00699e-09	9.18846e-09
ENSG00000067182	7996.52	-0.417708	0.0683922	-6.10754	1.01182e-09	9.22784e-09
ENSG00000134970	12094.1	0.34134	0.055892	6.10714	1.01431e-09	9.24592e-09
ENSG00000168461	184996	0.303043	0.0496226	6.10695	1.01552e-09	9.25233e-09
ENSG00000153064	11024.8	0.752909	0.123298	6.10643	1.01885e-09	9.27793e-09
ENSG00000151136	1324.01	1.41619	0.231981	6.10478	1.02942e-09	9.36948e-09
ENSG00000168389	2027.15	0.870632	0.142644	6.10351	1.03762e-09	9.43934e-09
ENSG00000224043	8595.82	-0.681722	0.111696	-6.10335	1.03867e-09	9.44415e-09
ENSG00000110675	948.761	-1.08367	0.177625	-6.10089	1.05477e-09	9.58577e-09
ENSG00000102181	15866.7	-0.403824	0.0662171	-6.09848	1.07082e-09	9.72666e-09
ENSG00000169375	44088.4	-0.369123	0.0605305	-6.09813	1.0732e-09	9.74339e-09
ENSG00000119471	41702.3	-0.349879	0.0573883	-6.0967	1.08282e-09	9.82584e-09
ENSG00000171067	5433.8	0.527182	0.0865066	6.09413	1.10035e-09	9.97987e-09
ENSG00000118508	10792.5	-0.492562	0.0808584	-6.09166	1.11745e-09	1.01299e-08
ENSG00000177731	19219.7	0.333813	0.054822	6.08904	1.13587e-09	1.02874e-08
ENSG00000149925	34649.7	-0.563368	0.0925217	-6.08903	1.13596e-09	1.02874e-08
ENSG00000104177	7143.59	-0.597393	0.0981631	-6.08572	1.15967e-09	1.04968e-08
ENSG00000240747	73.7095	2.0199	0.331952	6.08492	1.16548e-09	1.05442e-08
ENSG00000066136	27595.6	-0.244083	0.0401145	-6.08467	1.16733e-09	1.05556e-08
[truncated: 30,039 more rows]

## Sheet: SM2
Name	baseMean	log2FoldChange	lfcSE	stat	pvalue	padj
ENSG00000186716	2826	-7.16939	0.180542	-39.7105	0	0
ENSG00000164694	9436.42	-6.42609	0.126216	-50.9135	0	0
ENSG00000068985	13888.5	-8.49994	0.126566	-67.1581	0	0
ENSG00000145431	133137	-2.08165	0.0629323	-33.0776	6.24259e-240	3.13222e-236
ENSG00000167355	12552.8	-2.18037	0.0668639	-32.609	3.0554e-233	1.22644e-229
ENSG00000090339	2289.68	-3.73183	0.129549	-28.8062	1.79128e-182	5.99184e-179
ENSG00000141449	4776.75	2.81723	0.0983622	28.6414	2.05227e-180	5.88414e-177
ENSG00000033627	7258.43	3.17234	0.113074	28.0554	3.43077e-173	8.60695e-170
ENSG00000137710	53302.2	-1.79024	0.0654589	-27.349	1.10852e-164	2.472e-161
ENSG00000137501	45115.3	-2.15372	0.0795828	-27.0627	2.7102e-161	5.43938e-158
ENSG00000182492	2193.22	-4.97775	0.184587	-26.967	3.60758e-160	6.5822e-157
ENSG00000187156	2999.01	3.94617	0.14646	26.9437	6.75713e-160	1.13013e-156
ENSG00000155052	10585.6	1.84056	0.0686843	26.7973	3.47156e-158	5.35956e-155
ENSG00000106991	2149.67	-3.67039	0.139478	-26.3153	1.28174e-152	1.83747e-149
ENSG00000152558	104580	-1.58489	0.0629193	-25.1893	5.24351e-140	7.01581e-137
ENSG00000110660	52490.2	-1.36705	0.0543492	-25.1531	1.30644e-139	1.63876e-136
ENSG00000131323	34002.4	1.43589	0.0571065	25.1441	1.64017e-139	1.93636e-136
ENSG00000184588	95526.8	2.55562	0.103091	24.7901	1.14736e-135	1.27931e-132
ENSG00000198752	65547	1.42874	0.0593579	24.07	5.15638e-128	5.44676e-125
ENSG00000165323	52557.1	1.72021	0.0716049	24.0236	1.57641e-127	1.58192e-124
ENSG00000152402	43146.1	-1.90132	0.0802336	-23.6973	3.84075e-124	3.67066e-121
ENSG00000182670	29005.7	1.35849	0.0577971	23.5045	3.67163e-122	3.34953e-119
ENSG00000055732	829.152	-5.7144	0.248094	-23.0332	2.16686e-117	1.89082e-114
ENSG00000181458	8532.47	-1.64537	0.0715872	-22.9841	6.71904e-117	5.6188e-114
ENSG00000089472	4948.33	2.3267	0.102016	22.8072	3.88935e-115	3.12237e-112
ENSG00000145555	93355.1	-1.13039	0.0498432	-22.6789	7.24523e-114	5.59276e-111
ENSG00000019186	2835.67	-2.70485	0.11954	-22.6271	2.34465e-113	1.74286e-110
ENSG00000101849	69158	-1.51914	0.0675474	-22.49	5.19455e-112	3.72338e-109
ENSG00000187240	29465.8	-1.63469	0.0737447	-22.1669	7.1627e-109	4.95708e-106
ENSG00000170485	32712.4	1.64836	0.0744735	22.1335	1.50523e-108	1.007e-105
ENSG00000250423	4858.27	3.00331	0.13584	22.1091	2.58298e-108	1.67227e-105
ENSG00000182667	111450	2.03121	0.093048	21.8297	1.21332e-105	7.60982e-103
ENSG00000167281	8668.92	1.86026	0.0857397	21.6965	2.21156e-104	1.34503e-101
ENSG00000147255	4717.16	-2.30125	0.107284	-21.4501	4.55934e-102	2.69135e-99
ENSG00000134775	24858.7	1.75886	0.0831102	21.163	2.0955e-99	1.20162e-96
ENSG00000110330	11338.1	-1.45055	0.0689497	-21.0378	2.95871e-98	1.64948e-95
ENSG00000166342	10960.8	1.63037	0.0793204	20.5542	7.05784e-94	3.8284e-91
ENSG00000126785	5836.63	2.33597	0.114226	20.4504	5.96133e-93	3.14852e-90
ENSG00000162493	22489.2	-1.12706	0.0552924	-20.3836	2.33934e-92	1.20386e-89
ENSG00000171502	9492.3	1.53189	0.0754566	20.3016	1.24344e-91	6.23896e-89
ENSG00000021645	94776	1.6607	0.0831246	19.9784	8.49035e-89	4.15613e-86
ENSG00000108691	6784.89	2.91997	0.14723	19.8327	1.55322e-87	7.42218e-85
ENSG00000234722	1317.39	-3.15329	0.16036	-19.6639	4.39855e-86	2.053e-83
ENSG00000154678	11447.2	1.37608	0.0701071	19.6282	8.87987e-86	4.05043e-83
ENSG00000162591	9771.55	-2.53134	0.130386	-19.4142	5.84873e-84	2.60853e-81
ENSG00000107554	42510.5	1.06141	0.0549428	19.3185	3.7537e-83	1.63776e-80
ENSG00000089902	50139.4	1.33098	0.0689062	19.3158	3.95261e-83	1.68785e-80
ENSG00000100591	27230.6	1.08295	0.0562528	19.2514	1.37341e-82	5.74256e-80
ENSG00000152404	21304.3	-1.67795	0.0872794	-19.225	2.2857e-82	9.36206e-80
ENSG00000169946	22140.6	1.6684	0.088071	18.9438	4.97014e-80	1.99501e-77
ENSG00000183287	46806.4	1.38099	0.0732459	18.8541	2.718e-79	1.06961e-76
ENSG00000149308	10317.1	-1.54682	0.0831699	-18.5983	3.3187e-77	1.28089e-74
ENSG00000197959	39248.9	-1.91816	0.103719	-18.4938	2.3181e-76	8.77816e-74
ENSG00000168702	98167.5	4.64889	0.25142	18.4905	2.46117e-76	9.14736e-74
ENSG00000067798	51814.4	1.08141	0.059304	18.2351	2.71727e-74	9.91557e-72
ENSG00000074590	37333.9	0.965696	0.0530031	18.2196	3.60778e-74	1.293e-71
ENSG00000144712	2240.04	2.85436	0.157018	18.1785	7.63476e-74	2.68824e-71
ENSG00000229373	13709.3	1.4766	0.0819764	18.0124	1.5562e-72	5.385e-70
ENSG00000197614	6455.96	2.4623	0.13672	18.0098	1.63123e-72	5.54893e-70
ENSG00000175471	47564.4	0.870418	0.0488833	17.806	6.34559e-71	2.1226e-68
ENSG00000255666	392.453	-4.99872	0.280808	-17.8012	6.91894e-71	2.27644e-68
ENSG00000138646	720.298	-4.2427	0.240701	-17.6264	1.54468e-69	5.00027e-67
ENSG00000128791	74577.7	1.03535	0.0587963	17.609	2.09979e-69	6.68932e-67
ENSG00000100596	41979.2	0.938166	0.0533204	17.5949	2.69605e-69	8.45466e-67
ENSG00000182985	78127.3	-1.21054	0.0689658	-17.5528	5.6585e-69	1.74717e-66
ENSG00000157538	5774.5	1.50924	0.0863429	17.4796	2.05089e-68	6.23656e-66
ENSG00000182326	10552.2	1.21701	0.0700573	17.3716	1.35464e-67	4.05785e-65
ENSG00000116991	1685.98	-2.91053	0.167629	-17.3629	1.57525e-67	4.64932e-65
ENSG00000150768	20158.1	-1.1139	0.0644725	-17.2772	6.99164e-67	2.03366e-64
ENSG00000135473	8302.85	-1.43684	0.0833778	-17.2328	1.50596e-66	4.3178e-64
ENSG00000042980	2656.47	2.46793	0.143742	17.1692	4.51582e-66	1.27651e-63
ENSG00000116106	4260.12	2.10019	0.123082	17.0633	2.78432e-65	7.76128e-63
ENSG00000154556	8635.06	2.35675	0.139493	16.8951	4.88903e-64	1.34415e-61
ENSG00000148948	259712	-0.833964	0.0497119	-16.7759	3.66142e-63	9.93036e-61
ENSG00000136235	18780.4	1.17649	0.0704678	16.6954	1.41481e-62	3.78603e-60
ENSG00000243927	19022.8	1.2207	0.0734744	16.6139	5.52403e-62	1.45878e-59
ENSG00000072274	86955.3	-0.753418	0.0454306	-16.5839	9.11041e-62	2.37462e-59
ENSG00000178031	8541.2	2.52863	0.153264	16.4985	3.76113e-61	9.67768e-59
ENSG00000248905	51836.5	1.47291	0.0898944	16.3849	2.45014e-60	6.22459e-58
ENSG00000137760	7881.63	-1.34377	0.0828373	-16.2218	3.53479e-59	8.8679e-57
ENSG00000178105	24623.2	-1.68564	0.104029	-16.2035	4.76029e-59	1.1795e-56
ENSG00000144868	2044.69	3.103	0.192154	16.1485	1.1638e-58	2.84847e-56
ENSG00000163285	2111.42	-2.20316	0.136994	-16.0822	3.40342e-58	8.13174e-56
ENSG00000083782	5686.49	-2.9164	0.181338	-16.0827	3.37291e-58	8.13174e-56
ENSG00000075239	5452.39	-1.79565	0.112141	-16.0125	1.04515e-57	2.46779e-55
ENSG00000165659	26495.2	-1.61232	0.100772	-15.9996	1.28527e-57	2.99947e-55
ENSG00000156218	47553	-1.1827	0.0742416	-15.9304	3.89804e-57	8.99237e-55
ENSG00000233005	35964.7	2.0486	0.129157	15.8613	1.17367e-56	2.67678e-54
ENSG00000075413	23059.1	1.26793	0.0802096	15.8078	2.75101e-56	6.20368e-54
ENSG00000196526	34951.7	0.989419	0.0629013	15.7297	9.46506e-56	2.11071e-53
ENSG00000110723	5986.38	-2.21408	0.141015	-15.701	1.48911e-55	3.28423e-53
ENSG00000085449	42188.6	0.891129	0.0572574	15.5636	1.2875e-54	2.8087e-52
ENSG00000120693	9609.4	-1.3161	0.08466	-15.5457	1.70188e-54	3.6337e-52
ENSG00000159267	20703.3	1.00304	0.06452	15.5462	1.68899e-54	3.6337e-52
ENSG00000132561	19127.3	1.23919	0.0801125	15.4682	5.69071e-54	1.20224e-51
ENSG00000090861	41222.6	-0.866154	0.0560201	-15.4615	6.31323e-54	1.31986e-51
ENSG00000078018	34454	-1.63777	0.106388	-15.3943	1.78832e-53	3.70017e-51
ENSG00000106536	9532.7	-1.29839	0.0844407	-15.3764	2.35801e-53	4.8291e-51
ENSG00000137804	130314	-1.05616	0.0687269	-15.3675	2.7042e-53	5.48216e-51
ENSG00000150760	177513	0.886209	0.0578909	15.3083	6.73428e-53	1.35157e-50
ENSG00000079134	19646.3	1.01403	0.0664329	15.2639	1.32997e-52	2.64283e-50
ENSG00000107159	1796.77	-4.14418	0.27196	-15.2382	1.97358e-52	3.88331e-50
ENSG00000168497	4993.3	1.81238	0.119215	15.2025	3.4021e-52	6.62914e-50
ENSG00000023445	15539.2	1.44612	0.095543	15.1358	9.39981e-52	1.81398e-49
ENSG00000243742	8070.33	1.40109	0.0929988	15.0657	2.72262e-51	5.20409e-49
ENSG00000205212	16295.5	-0.951517	0.0634207	-15.0033	6.99059e-51	1.3236e-48
ENSG00000185352	878.997	-4.4141	0.294576	-14.9846	9.26253e-51	1.73737e-48
ENSG00000126890	320.71	-4.35766	0.291044	-14.9725	1.11061e-50	2.06389e-48
ENSG00000143850	7406.14	1.40999	0.0943343	14.9468	1.635e-50	3.0105e-48
ENSG00000149289	4841.38	-1.58846	0.106593	-14.9021	3.19197e-50	5.82389e-48
ENSG00000078369	185049	-0.683027	0.0459985	-14.8489	7.07223e-50	1.27874e-47
ENSG00000186297	6117.18	1.71636	0.116618	14.7178	4.95536e-49	8.87983e-47
ENSG00000109255	20697.4	-1.35823	0.0924347	-14.6939	7.05002e-49	1.25216e-46
ENSG00000165548	19351.9	1.22487	0.0834024	14.6862	7.89733e-49	1.39034e-46
ENSG00000166501	3077.89	1.79426	0.12277	14.6149	2.25756e-48	3.93994e-46
ENSG00000120949	6835.67	-1.32482	0.0907927	-14.5917	3.1738e-48	5.44499e-46
ENSG00000127952	11978.6	1.08748	0.0745276	14.5917	3.17421e-48	5.44499e-46
ENSG00000137692	13520.7	-1.51034	0.104151	-14.5014	1.18624e-47	2.01762e-45
ENSG00000029534	5470.04	1.81447	0.125226	14.4896	1.40877e-47	2.37597e-45
ENSG00000139915	32055	-1.56464	0.108773	-14.3845	6.4736e-47	1.08271e-44
ENSG00000175928	38887.1	0.90864	0.0633305	14.3476	1.10311e-46	1.8297e-44
ENSG00000164125	43333.1	0.857897	0.060275	14.233	5.7141e-46	9.40016e-44
ENSG00000164761	27803.8	1.87728	0.132165	14.204	8.64747e-46	1.41101e-43
ENSG00000160075	13193.3	-0.979889	0.0691568	-14.1691	1.42349e-45	2.30399e-43
ENSG00000104419	20249	-1.26728	0.0896039	-14.1432	2.0579e-45	3.30416e-43
ENSG00000170464	889.114	-3.7676	0.26653	-14.1357	2.28737e-45	3.64345e-43
ENSG00000110092	25522	0.801806	0.0567694	14.1239	2.70553e-45	4.27558e-43
ENSG00000125355	10690.2	1.03929	0.0736334	14.1144	3.09496e-45	4.8528e-43
ENSG00000253522	956.257	2.82668	0.200409	14.1046	3.55755e-45	5.53489e-43
ENSG00000185215	4719.42	1.88855	0.134043	14.0892	4.42618e-45	6.83334e-43
ENSG00000145824	24386.1	1.47913	0.105107	14.0726	5.59572e-45	8.57298e-43
ENSG00000132274	7568.77	1.38754	0.098984	14.0179	1.21223e-44	1.84314e-42
ENSG00000174837	4426.65	1.77888	0.127129	13.9927	1.72637e-44	2.60513e-42
ENSG00000259616	731.346	-4.14793	0.296858	-13.9728	2.28609e-44	3.42401e-42
ENSG00000151012	12013.6	-1.65876	0.119231	-13.9122	5.34382e-44	7.94448e-42
ENSG00000102755	4788.74	1.62764	0.11732	13.8735	9.16392e-44	1.35235e-41
ENSG00000204634	36989	0.756546	0.0546542	13.8424	1.41377e-43	2.07112e-41
ENSG00000198873	31602.2	1.20637	0.0874845	13.7895	2.94748e-43	4.28666e-41
ENSG00000140600	6859.12	-1.66033	0.12053	-13.7753	3.58852e-43	5.18142e-41
ENSG00000186487	3903.54	2.00639	0.145681	13.7724	3.73487e-43	5.35421e-41
ENSG00000166104	7944.96	1.0088	0.0732969	13.7632	4.24117e-43	6.0369e-41
ENSG00000003096	17781.8	-1.15542	0.0839615	-13.7613	4.35634e-43	6.15716e-41
ENSG00000135018	26733	-1.06482	0.0774424	-13.7499	5.10061e-43	7.15869e-41
ENSG00000087095	39215.9	0.798231	0.0581548	13.726	7.09751e-43	9.89216e-41
ENSG00000148848	30254	-0.937641	0.0685166	-13.6849	1.25038e-42	1.7307e-40
ENSG00000120708	10009.9	-1.79267	0.131335	-13.6496	2.02975e-42	2.79021e-40
ENSG00000155792	10186.3	-1.19005	0.0873663	-13.6214	2.98649e-42	4.07747e-40
ENSG00000166266	21887.5	-1.362	0.100097	-13.6068	3.64773e-42	4.94661e-40
ENSG00000116688	44755.9	-0.678364	0.0498853	-13.5985	4.08912e-42	5.50796e-40
ENSG00000102271	9909.27	1.21605	0.0894841	13.5896	4.61506e-42	6.17494e-40
ENSG00000067715	13080.5	1.60718	0.118384	13.576	5.5557e-42	7.3843e-40
ENSG00000172927	56225.6	1.02235	0.075844	13.4796	2.06126e-41	2.72167e-39
ENSG00000106399	46962.9	-1.06832	0.0794391	-13.4483	3.14985e-41	4.13186e-39
ENSG00000156265	23185	1.39578	0.10381	13.4455	3.26983e-41	4.26139e-39
ENSG00000175600	52364.6	1.26703	0.0944179	13.4193	4.65915e-41	6.03285e-39
ENSG00000166741	232084	-0.706261	0.052734	-13.3929	6.65392e-41	8.56052e-39
ENSG00000165591	7109.74	1.61183	0.120406	13.3867	7.23199e-41	9.24497e-39
ENSG00000178202	6127.52	-1.49348	0.11167	-13.374	8.58227e-41	1.09017e-38
ENSG00000167670	27180.6	-0.798092	0.0600958	-13.2803	3.01011e-40	3.79955e-38
ENSG00000106070	38942.7	-0.72221	0.0547338	-13.1949	9.38263e-40	1.17693e-37
ENSG00000170903	4071.42	-1.29417	0.098358	-13.1577	1.53664e-39	1.91555e-37
ENSG00000141376	241532	-0.761676	0.0579363	-13.1468	1.77564e-39	2.19981e-37
ENSG00000246228	9414.18	1.92191	0.146219	13.144	1.84155e-39	2.26748e-37
ENSG00000149311	17397.8	-1.59701	0.122034	-13.0866	3.92699e-39	4.80578e-37
ENSG00000151224	1865.65	2.30514	0.176315	13.0739	4.63965e-39	5.6435e-37
ENSG00000169783	7029.31	-1.24197	0.0959641	-12.942	2.60636e-38	3.15118e-36
ENSG00000141469	1442.36	2.9017	0.22439	12.9315	2.99026e-38	3.59368e-36
ENSG00000242808	2498.53	2.237	0.173909	12.863	7.26903e-38	8.68389e-36
ENSG00000085733	59603.1	0.791864	0.0617233	12.8293	1.12436e-37	1.33526e-35
ENSG00000149313	6126.96	-1.39142	0.10883	-12.7852	1.98315e-37	2.34129e-35
ENSG00000086232	45964.5	-0.775903	0.0607162	-12.7792	2.14324e-37	2.51549e-35
ENSG00000158258	3069.61	1.41177	0.11081	12.7404	3.52359e-37	4.11154e-35
ENSG00000100664	10218.9	1.05645	0.0831088	12.7117	5.09373e-37	5.90931e-35
ENSG00000198901	40492.9	-0.776754	0.0613975	-12.6512	1.10132e-36	1.27032e-34
ENSG00000144583	4476.89	1.71617	0.136009	12.618	1.67932e-36	1.92594e-34
ENSG00000071539	8228.24	-0.99772	0.0791112	-12.6116	1.82201e-36	2.07772e-34
ENSG00000110693	27618	1.05631	0.0839207	12.587	2.48822e-36	2.82139e-34
ENSG00000142192	971755	0.752839	0.0599196	12.5641	3.32469e-36	3.74868e-34
ENSG00000214944	24309	0.965588	0.077025	12.536	4.74081e-36	5.31553e-34
ENSG00000090863	99210	-0.792341	0.0633384	-12.5096	6.61216e-36	7.37256e-34
ENSG00000111728	20016.4	-1.00037	0.0799939	-12.5056	6.96113e-36	7.71878e-34
ENSG00000255644	613.111	-2.68476	0.214979	-12.4885	8.63133e-36	9.51817e-34
ENSG00000050730	3464.26	-1.57275	0.126051	-12.477	9.96181e-36	1.09253e-33
ENSG00000048828	86600.1	-0.595338	0.0478027	-12.4541	1.32915e-35	1.44979e-33
ENSG00000173432	663.552	2.60489	0.209504	12.4336	1.71791e-35	1.8637e-33
ENSG00000160200	4900.36	-1.23079	0.0991708	-12.4108	2.28228e-35	2.46266e-33
ENSG00000156787	20965.1	-0.877527	0.0709063	-12.3759	3.5308e-35	3.78947e-33
ENSG00000119705	65809.5	0.924019	0.074854	12.3443	5.23016e-35	5.58347e-33
ENSG00000011275	71012.8	-0.690514	0.0559565	-12.3402	5.50154e-35	5.84211e-33
ENSG00000135052	48079.1	-0.820266	0.0667	-12.2978	9.3031e-35	9.82701e-33
ENSG00000141404	29255.4	-0.676394	0.0550088	-12.2961	9.50481e-35	9.98751e-33
ENSG00000245532	30136.5	1.00132	0.081476	12.2897	1.0283e-34	1.07489e-32
ENSG00000136824	55543.4	-0.911679	0.0742201	-12.2835	1.11148e-34	1.15583e-32
ENSG00000137558	2285.45	-1.98793	0.162144	-12.2603	1.47974e-34	1.53085e-32
ENSG00000171617	43068.5	-0.627451	0.0512397	-12.2454	1.77785e-34	1.82982e-32
ENSG00000165757	10088.2	1.37725	0.112498	12.2424	1.84514e-34	1.88938e-32
ENSG00000119899	10864.1	0.830968	0.0680701	12.2075	2.8333e-34	2.88651e-32
ENSG00000159399	9203.39	-0.853322	0.0699624	-12.1969	3.23037e-34	3.27442e-32
ENSG00000168411	27707.7	-0.858324	0.0704107	-12.1903	3.50326e-34	3.53319e-32
ENSG00000170381	46628.1	-1.05825	0.0870042	-12.1632	4.88355e-34	4.90064e-32
ENSG00000122884	86211.6	-0.976102	0.0803	-12.1557	5.35107e-34	5.34308e-32
ENSG00000166961	2132.89	2.59114	0.213579	12.132	7.14888e-34	7.10287e-32
ENSG00000088325	241010	-0.880808	0.0726794	-12.1191	8.36926e-34	8.27444e-32
ENSG00000130508	108617	1.40512	0.116137	12.0988	1.07159e-33	1.05426e-31
ENSG00000145349	96764.1	0.575888	0.0477856	12.0515	1.90431e-33	1.86436e-31
ENSG00000153233	18150.2	1.61986	0.134458	12.0473	2.00395e-33	1.9524e-31
ENSG00000259867	6519.17	-2.03166	0.168647	-12.0468	2.01658e-33	1.9552e-31
ENSG00000086827	31657	-1.01201	0.0842143	-12.0171	2.89007e-33	2.78864e-31
ENSG00000182240	40871.1	0.712463	0.0592921	12.0162	2.92228e-33	2.80622e-31
ENSG00000104064	21048.5	-0.6797	0.0567526	-11.9765	4.71618e-33	4.50732e-31
ENSG00000167004	29577.4	-0.623533	0.0520732	-11.9742	4.85324e-33	4.61633e-31
ENSG00000124882	3231.66	-1.29048	0.107794	-11.9717	4.99841e-33	4.73199e-31
ENSG00000144560	37613.2	0.727226	0.0607879	11.9633	5.52865e-33	5.20939e-31
ENSG00000156273	300848	0.771656	0.0646427	11.9373	7.56794e-33	7.0976e-31
ENSG00000197321	77581.6	1.01568	0.0853729	11.897	1.22625e-32	1.14469e-30
ENSG00000128284	867.951	2.19376	0.18443	11.8948	1.25957e-32	1.17035e-30
ENSG00000197872	9955.72	1.23886	0.104281	11.8799	1.50469e-32	1.39166e-30
ENSG00000009830	16808.9	1.07993	0.0911744	11.8447	2.29263e-32	2.11069e-30
ENSG00000129521	18693.1	-0.683386	0.0580159	-11.7793	4.99082e-32	4.57378e-30
ENSG00000198793	89660.2	-0.785766	0.0668955	-11.7462	7.38892e-32	6.74071e-30
ENSG00000013619	7742.27	0.870918	0.0741778	11.741	7.85847e-32	7.13663e-30
ENSG00000104147	12742.2	-0.960086	0.0818805	-11.7255	9.43935e-32	8.53369e-30
ENSG00000014824	49590.7	-0.602615	0.0514201	-11.7194	1.01336e-31	9.12024e-30
ENSG00000114279	24316.7	-0.911435	0.0780371	-11.6795	1.62226e-31	1.45352e-29
ENSG00000134684	27487.8	-0.64231	0.0550136	-11.6755	1.70088e-31	1.51718e-29
ENSG00000144460	1874.2	-2.19433	0.188044	-11.6692	1.83135e-31	1.62633e-29
ENSG00000147676	5718.93	-1.17736	0.100899	-11.6687	1.84238e-31	1.62892e-29
ENSG00000183049	68533.2	-0.894465	0.0768424	-11.6403	2.57249e-31	2.26447e-29
ENSG00000172667	16054.7	0.778937	0.0669569	11.6334	2.7873e-31	2.44285e-29
ENSG00000151445	11062.6	0.924408	0.0795641	11.6184	3.32284e-31	2.89954e-29
ENSG00000049192	27218.4	-0.994696	0.0860913	-11.554	7.04953e-31	6.12485e-29
ENSG00000182979	9743.95	1.33451	0.115577	11.5465	7.68579e-31	6.64887e-29
ENSG00000171487	2101.98	-2.21634	0.191974	-11.545	7.82746e-31	6.74237e-29
ENSG00000089127	1215.14	1.81619	0.157326	11.5441	7.90436e-31	6.75066e-29
ENSG00000165995	16296.1	-1.31248	0.11369	-11.5444	7.87564e-31	6.75066e-29
ENSG00000126214	14223	1.28522	0.111404	11.5366	8.63031e-31	7.33942e-29
ENSG00000249915	6250.11	-0.993289	0.0861325	-11.5321	9.08996e-31	7.6977e-29
ENSG00000101557	33505.2	0.931072	0.0807641	11.5283	9.50017e-31	8.01128e-29
ENSG00000117616	29502.9	0.759279	0.0658943	11.5227	1.01399e-30	8.51498e-29
ENSG00000008056	2625.06	1.46198	0.126907	11.5201	1.04508e-30	8.7395e-29
ENSG00000182752	9416.16	1.12042	0.0973131	11.5135	1.1274e-30	9.3888e-29
ENSG00000180287	11828.2	1.82742	0.158725	11.5131	1.13293e-30	9.39582e-29
ENSG00000137693	124729	0.615547	0.0535057	11.5043	1.25485e-30	1.03641e-28
ENSG00000204291	2135.21	-1.67762	0.146309	-11.4663	1.94872e-30	1.6029e-28
ENSG00000171608	12489.2	0.966894	0.0846851	11.4175	3.41851e-30	2.80039e-28
ENSG00000189060	26096.8	-0.788636	0.0691686	-11.4016	4.1032e-30	3.34761e-28
ENSG00000136811	19846	-0.720222	0.0632435	-11.3881	4.79422e-30	3.89555e-28
ENSG00000088808	7469.63	1.44716	0.127329	11.3655	6.2117e-30	5.02697e-28
ENSG00000113396	34040.9	-0.592769	0.0523076	-11.3324	9.07124e-30	7.31164e-28
ENSG00000141750	332.063	-2.9653	0.262102	-11.3135	1.12472e-29	9.02926e-28
ENSG00000150471	6385.11	1.18868	0.105247	11.2941	1.40284e-29	1.12171e-27
ENSG00000100601	13047.4	1.27891	0.1134	11.2779	1.68763e-29	1.34408e-27
ENSG00000026508	51085.6	0.603935	0.0537788	11.23	2.90526e-29	2.30468e-27
ENSG00000138772	7074.71	0.983255	0.0876527	11.2176	3.34125e-29	2.64011e-27
ENSG00000169247	2922.23	1.29743	0.115774	11.2066	3.78364e-29	2.97795e-27
ENSG00000111206	48874	-0.633459	0.0567747	-11.1574	6.58837e-29	5.16518e-27
ENSG00000006606	10338.9	0.756436	0.0678292	11.1521	6.99614e-29	5.46352e-27
ENSG00000166262	7589.27	1.5803	0.141855	11.1402	7.98968e-29	6.21523e-27
ENSG00000170498	2017.82	2.58331	0.231922	11.1387	8.12972e-29	6.29974e-27
ENSG00000157827	20905.9	-1.10284	0.0991441	-11.1236	9.63308e-29	7.436e-27
ENSG00000253877	345.855	-3.35762	0.302047	-11.1162	1.04601e-28	8.04348e-27
ENSG00000139734	134100	-0.901608	0.081188	-11.1052	1.18366e-28	9.06719e-27
ENSG00000078900	9133.87	-1.06359	0.0958815	-11.0927	1.36068e-28	1.03836e-26
ENSG00000136247	5956.89	-0.892967	0.0806867	-11.0671	1.81182e-28	1.37739e-26
ENSG00000197930	45779.6	-0.645917	0.0583942	-11.0613	1.93249e-28	1.46358e-26
ENSG00000127483	91456.9	-0.618062	0.0559145	-11.0537	2.10403e-28	1.58751e-26
ENSG00000070669	11119.4	-0.788667	0.0714651	-11.0357	2.5705e-28	1.93221e-26
ENSG00000054983	20350.6	-0.721781	0.0654069	-11.0352	2.58365e-28	1.93484e-26
ENSG00000151474	73423	0.506989	0.0460213	11.0164	3.18502e-28	2.37633e-26
ENSG00000113161	22224.5	-0.643978	0.0586483	-10.9803	4.75188e-28	3.53223e-26
ENSG00000156970	54597.2	-0.91104	0.0830247	-10.9731	5.14719e-28	3.81196e-26
ENSG00000221978	10431.8	-0.926205	0.0844312	-10.9699	5.33085e-28	3.93346e-26
ENSG00000142208	6453.27	1.31046	0.119916	10.9281	8.45627e-28	6.21675e-26
ENSG00000165449	1355.46	-1.86167	0.170465	-10.9211	9.13472e-28	6.69102e-26
ENSG00000196139	6851.48	1.26711	0.116039	10.9196	9.28662e-28	6.77754e-26
ENSG00000081803	57265.1	0.514055	0.0472055	10.8897	1.29022e-27	9.38212e-26
ENSG00000173890	196.33	-3.28136	0.301833	-10.8714	1.57706e-27	1.14266e-25
ENSG00000005379	1894.25	-1.81133	0.166697	-10.866	1.674e-27	1.20853e-25
ENSG00000135069	15408.3	-1.05649	0.0973842	-10.8487	2.02253e-27	1.45492e-25
ENSG00000150787	13208.5	-0.948616	0.0876944	-10.8173	2.85042e-27	2.04314e-25
ENSG00000164692	680.028	-2.41809	0.224131	-10.7888	3.8904e-27	2.77866e-25
ENSG00000196460	3193.17	1.19006	0.110373	10.7821	4.18164e-27	2.97608e-25
ENSG00000204054	14047.8	-0.811384	0.0752977	-10.7757	4.48474e-27	3.18052e-25
ENSG00000155827	17054.2	-0.718163	0.0667676	-10.7562	5.54289e-27	3.9171e-25
ENSG00000144749	34932.2	1.18812	0.110586	10.7439	6.33311e-27	4.45985e-25
ENSG00000149090	4567.51	1.63618	0.152297	10.7434	6.36594e-27	4.46729e-25
ENSG00000120437	8844.75	-1.02097	0.0953454	-10.7081	9.32195e-27	6.51887e-25
ENSG00000136999	19539.6	-1.12395	0.105041	-10.7001	1.01693e-26	7.08675e-25
ENSG00000124491	4790.87	1.62535	0.152007	10.6926	1.10226e-26	7.65478e-25
ENSG00000135749	19869.3	0.767238	0.0718035	10.6852	1.19347e-26	8.2596e-25
ENSG00000187446	40460	-0.657336	0.0615879	-10.6731	1.35947e-26	9.37617e-25
ENSG00000158169	43511.8	-0.631638	0.0591967	-10.6701	1.404e-26	9.65007e-25
ENSG00000112186	39326.2	0.840576	0.0788087	10.666	1.46772e-26	1.00536e-24
ENSG00000140044	7262.41	0.847659	0.0794927	10.6634	1.51055e-26	1.03118e-24
ENSG00000166415	5514.01	-0.897141	0.0842527	-10.6482	1.77727e-26	1.20915e-24
ENSG00000136938	78144.5	-0.731857	0.0689323	-10.617	2.48307e-26	1.68362e-24
ENSG00000198373	45857	-0.55416	0.0522658	-10.6027	2.89402e-26	1.95566e-24
ENSG00000126787	104237	-0.902391	0.0851457	-10.5982	3.03777e-26	2.0459e-24
ENSG00000104549	37495.7	-0.707432	0.0668141	-10.5881	3.38483e-26	2.27202e-24
ENSG00000120942	5344.13	-1.00248	0.0947723	-10.5778	3.77901e-26	2.52816e-24
ENSG00000075213	74369.3	-0.729278	0.0689639	-10.5748	3.901e-26	2.6011e-24
ENSG00000047936	2654.87	-1.45535	0.137824	-10.5595	4.5889e-26	3.04964e-24
ENSG00000168502	17547.9	0.841598	0.0797612	10.5515	5.00076e-26	3.31238e-24
ENSG00000159216	394031	0.59116	0.0561463	10.5289	6.35591e-26	4.19615e-24
ENSG00000178741	28755.8	-0.656427	0.0623772	-10.5235	6.73172e-26	4.42969e-24
ENSG00000105499	14326.4	0.934043	0.0887883	10.5199	6.99565e-26	4.58833e-24
ENSG00000163909	940.208	-1.99521	0.189801	-10.5121	7.59654e-26	4.96621e-24
ENSG00000145244	5082.73	-0.953289	0.0907803	-10.5011	8.54187e-26	5.56608e-24
ENSG00000250513	190.38	3.16228	0.301356	10.4935	9.25464e-26	6.01102e-24
ENSG00000139329	16101	-0.96651	0.0921202	-10.4918	9.4178e-26	6.09726e-24
ENSG00000132334	7691.43	1.32863	0.126654	10.4902	9.58309e-26	6.18433e-24
ENSG00000080823	5815.33	0.8848	0.0843911	10.4845	1.01753e-25	6.54545e-24
ENSG00000109819	3024.2	1.18076	0.112677	10.4792	1.077e-25	6.90587e-24
ENSG00000142945	66130.6	-0.533806	0.0509491	-10.4772	1.09896e-25	7.02428e-24
ENSG00000146276	3662.28	-1.15071	0.109983	-10.4627	1.28213e-25	8.16899e-24
ENSG00000198542	22408.5	-0.652461	0.0623654	-10.4619	1.29221e-25	8.20714e-24
ENSG00000157483	33786.8	-0.589778	0.0564008	-10.4569	1.36236e-25	8.62541e-24
ENSG00000104408	363429	-0.692294	0.0662491	-10.4499	1.46741e-25	9.26133e-24
ENSG00000196284	4166.75	-1.315	0.125944	-10.4411	1.60867e-25	1.0121e-23
ENSG00000166557	102372	-0.606285	0.0581246	-10.4308	1.79412e-25	1.12525e-23
ENSG00000101680	57902.6	0.701552	0.0672708	10.4288	1.83226e-25	1.14559e-23
ENSG00000107249	3038.19	-1.14274	0.109694	-10.4176	2.06195e-25	1.2852e-23
ENSG00000131100	13018	0.671784	0.0646955	10.3838	2.93897e-25	1.82617e-23
ENSG00000165792	3280.89	-1.10357	0.106342	-10.3775	3.13955e-25	1.94478e-23
ENSG00000110013	3116.76	-1.21204	0.116963	-10.3627	3.66635e-25	2.26411e-23
ENSG00000137478	167444	0.479383	0.0462712	10.3603	3.75838e-25	2.31383e-23
ENSG00000110583	8912.11	0.75437	0.0728918	10.3492	4.22139e-25	2.59093e-23
ENSG00000253288	16066.1	-0.922928	0.0893549	-10.3288	5.22109e-25	3.19474e-23
ENSG00000141905	94288.2	-0.723625	0.0702108	-10.3065	6.58808e-25	4.01893e-23
ENSG00000157617	4766.93	1.10595	0.107446	10.293	7.57589e-25	4.59622e-23
ENSG00000187741	24358.8	-0.590754	0.0573939	-10.293	7.58021e-25	4.59622e-23
ENSG00000145242	15187.8	-1.58281	0.153934	-10.2824	8.45909e-25	5.11368e-23
ENSG00000168679	768.12	2.31194	0.224868	10.2813	8.55673e-25	5.15716e-23
ENSG00000100558	13233.5	0.892236	0.0869166	10.2654	1.00877e-24	6.06167e-23
ENSG00000166016	7479.44	1.91041	0.186144	10.2631	1.03379e-24	6.19345e-23
ENSG00000203485	8639.1	1.53739	0.150071	10.2444	1.25375e-24	7.48893e-23
ENSG00000162711	1199.88	1.651	0.161328	10.2338	1.39967e-24	8.33575e-23
ENSG00000185483	62157.4	1.26947	0.124205	10.2208	1.60037e-24	9.50279e-23
ENSG00000134243	45017.9	0.849168	0.0831596	10.2113	1.76468e-24	1.04475e-22
ENSG00000165434	19101.9	-0.785574	0.076973	-10.2058	1.86689e-24	1.10201e-22
ENSG00000145794	4599.94	0.94321	0.0924516	10.2022	1.93824e-24	1.14077e-22
ENSG00000138796	13553.5	-0.633882	0.0621782	-10.1946	2.09606e-24	1.23005e-22
ENSG00000157510	9407.18	0.894984	0.0878169	10.1915	2.16461e-24	1.26658e-22
ENSG00000259035	427.385	3.08498	0.303074	10.179	2.46171e-24	1.43624e-22
ENSG00000248975	1604.7	-2.27813	0.224183	-10.162	2.93149e-24	1.70536e-22
ENSG00000196954	2979.81	-1.24346	0.122746	-10.1304	4.04926e-24	2.3488e-22
ENSG00000101752	44230	0.676296	0.0668636	10.1146	4.76098e-24	2.75368e-22
ENSG00000092820	134095	-0.565535	0.0559809	-10.1023	5.39708e-24	3.11263e-22
ENSG00000079215	19542.4	0.954068	0.0944535	10.1009	5.47184e-24	3.1467e-22
ENSG00000169851	119542	-0.709662	0.0702787	-10.0978	5.64841e-24	3.23896e-22
ENSG00000048028	35542.8	-0.96613	0.0956913	-10.0963	5.73546e-24	3.27951e-22
ENSG00000136240	79325	-0.540993	0.0535916	-10.0947	5.82803e-24	3.32297e-22
ENSG00000156831	161720	-0.473369	0.0469116	-10.0907	6.07641e-24	3.45477e-22
ENSG00000260608	188.694	-3.05014	0.303091	-10.0634	8.01527e-24	4.54425e-22
ENSG00000163710	12302.9	-0.717593	0.0713162	-10.0621	8.12293e-24	4.59231e-22
ENSG00000128944	9612.92	-0.871207	0.086601	-10.06	8.29925e-24	4.67882e-22
ENSG00000119682	30323.3	0.602987	0.0599695	10.0549	8.74157e-24	4.91438e-22
ENSG00000186638	21119.5	-0.777802	0.077371	-10.0529	8.92166e-24	5.00161e-22
ENSG00000181804	9521.78	-0.758865	0.0754908	-10.0524	8.96483e-24	5.01181e-22
ENSG00000090530	59473	-0.711967	0.0709393	-10.0363	1.05577e-23	5.88591e-22
ENSG00000237975	3201.43	1.16386	0.115973	10.0357	1.06253e-23	5.90722e-22
ENSG00000119681	90698.8	1.248	0.124365	10.035	1.06998e-23	5.93219e-22
ENSG00000136010	4233.95	-1.36078	0.135828	-10.0184	1.26519e-23	6.99512e-22
ENSG00000198894	6782.3	1.11112	0.111123	9.99902	1.53909e-23	8.48612e-22
ENSG00000234477	209.529	3.01723	0.302651	9.96932	2.07644e-23	1.14176e-21
ENSG00000225783	6530.48	1.3562	0.136106	9.96436	2.18277e-23	1.19694e-21
ENSG00000157890	3733.06	-1.37409	0.137938	-9.96165	2.24299e-23	1.22662e-21
ENSG00000124260	6985.62	-0.789902	0.0794174	-9.94621	2.61969e-23	1.42873e-21
ENSG00000180730	1046.6	2.41193	0.242902	9.92964	3.09363e-23	1.68263e-21
ENSG00000179761	3936.09	1.53663	0.154818	9.92543	3.22708e-23	1.75047e-21
ENSG00000135636	13122.9	0.828864	0.0836225	9.91198	3.69266e-23	1.99762e-21
ENSG00000154330	11108.9	0.66264	0.0669364	9.89955	4.18158e-23	2.25603e-21
ENSG00000185567	6363.01	1.14933	0.116216	9.88961	4.61816e-23	2.48489e-21
ENSG00000008130	7367.44	-1.02114	0.103298	-9.88538	4.81739e-23	2.58516e-21
ENSG00000114854	785.992	2.16869	0.219424	9.88356	4.90588e-23	2.62562e-21
ENSG00000130764	4873.87	-0.897744	0.0909752	-9.86801	5.72882e-23	3.05791e-21
ENSG00000100209	6270.11	0.919234	0.0932471	9.85804	6.3272e-23	3.36835e-21
ENSG00000165675	32921.5	-0.51666	0.0524296	-9.85436	6.56335e-23	3.48483e-21
ENSG00000151806	9203.6	-0.800019	0.0811962	-9.85291	6.659e-23	3.52628e-21
ENSG00000108984	9947.08	1.14622	0.116376	9.84928	6.90359e-23	3.64619e-21
ENSG00000151062	10007.4	0.733807	0.0746028	9.83618	7.86419e-23	4.14263e-21
ENSG00000023171	4797.43	0.945638	0.0961771	9.83225	8.17678e-23	4.29602e-21
ENSG00000166710	28281.5	-0.568374	0.0578427	-9.82619	8.68404e-23	4.55062e-21
ENSG00000099814	5585.06	1.26783	0.129192	9.81352	9.84746e-23	5.14684e-21
ENSG00000224078	16923.5	0.594114	0.0605659	9.80937	1.02605e-22	5.34877e-21
ENSG00000120265	44759.6	-0.655459	0.0668986	-9.79779	1.1508e-22	5.98357e-21
ENSG00000254998	9345.77	-1.53501	0.156731	-9.79388	1.19619e-22	6.2035e-21
ENSG00000133401	16368.6	0.821834	0.0840297	9.78028	1.36835e-22	7.07805e-21
ENSG00000149948	38671.8	0.581969	0.0595473	9.77322	1.46707e-22	7.56916e-21
ENSG00000152229	15913.7	1.09759	0.112427	9.76268	1.62799e-22	8.37786e-21
ENSG00000156261	81619.7	0.623651	0.0640154	9.7422	1.99191e-22	1.02245e-20
ENSG00000134690	23441.6	-0.564205	0.0579493	-9.73619	2.11326e-22	1.08197e-20
ENSG00000079482	33520.9	0.557082	0.0572555	9.72975	2.25153e-22	1.14983e-20
ENSG00000140650	5322.65	-0.833528	0.0858341	-9.71093	2.70866e-22	1.37977e-20
ENSG00000101280	1668.15	2.00526	0.206562	9.70778	2.7935e-22	1.41938e-20
ENSG00000215386	4681.58	1.53908	0.158636	9.70196	2.9576e-22	1.49896e-20
ENSG00000109472	99667.1	-0.680782	0.0702718	-9.68785	3.39596e-22	1.7168e-20
ENSG00000197852	5017.18	0.832748	0.0860614	9.6762	3.80603e-22	1.91927e-20
ENSG00000019505	909.189	-1.81158	0.187291	-9.67259	3.94262e-22	1.98317e-20
ENSG00000008256	62246.3	-0.615442	0.0636414	-9.67048	4.02502e-22	2.01956e-20
ENSG00000118985	17787.6	-0.761691	0.0788012	-9.66599	4.20546e-22	2.10115e-20
ENSG00000075218	39794.9	-0.536738	0.0555289	-9.66591	4.20859e-22	2.10115e-20
ENSG00000115935	7531.73	0.765209	0.0791842	9.66365	4.30236e-22	2.14264e-20
ENSG00000156804	5410.8	1.04902	0.108565	9.66261	4.34666e-22	2.15934e-20
ENSG00000171456	88060.5	-0.552955	0.0572546	-9.65784	4.5537e-22	2.25661e-20
ENSG00000166897	13171.3	-0.771113	0.0801118	-9.62547	6.24234e-22	3.08581e-20
ENSG00000123975	20375.3	-0.836078	0.0869483	-9.61581	6.85673e-22	3.38119e-20
ENSG00000113578	6002.58	1.25495	0.130526	9.61451	6.94381e-22	3.41574e-20
ENSG00000070269	13112.9	-0.822137	0.0855956	-9.6049	7.62332e-22	3.74083e-20
ENSG00000028310	3058.3	-1.03037	0.107351	-9.59806	8.14603e-22	3.97788e-20
ENSG00000064655	10672.6	-1.08278	0.112811	-9.59821	8.13464e-22	3.97788e-20
ENSG00000146426	78315.6	-0.749802	0.0781803	-9.59068	8.75069e-22	4.26278e-20
ENSG00000125148	5590.54	1.11053	0.115876	9.58377	9.35641e-22	4.54681e-20
ENSG00000105248	8717.56	-0.836399	0.0872899	-9.58186	9.53152e-22	4.62071e-20
ENSG00000133808	5499.88	-0.828321	0.0864499	-9.58152	9.56302e-22	4.62482e-20
ENSG00000069974	21041.9	-0.718529	0.0749953	-9.58099	9.61209e-22	4.63737e-20
ENSG00000143195	16119.1	-0.681053	0.0711366	-9.57388	1.0297e-21	4.95587e-20
ENSG00000123096	6511.39	1.00016	0.104947	9.53016	1.57044e-21	7.54037e-20
ENSG00000230257	3596.32	0.943324	0.0991033	9.51859	1.7554e-21	8.40834e-20
ENSG00000156642	95619.6	-0.463776	0.0487917	-9.50522	1.99628e-21	9.53934e-20
ENSG00000090487	26992.6	-0.513029	0.0539794	-9.50416	2.01672e-21	9.61413e-20
ENSG00000189067	46278.7	-0.504192	0.0531075	-9.49381	2.22748e-21	1.05937e-19
ENSG00000101474	44071.4	-0.719294	0.0758782	-9.47959	2.55291e-21	1.21127e-19
ENSG00000112029	6088.83	-0.893979	0.0943846	-9.47166	2.75433e-21	1.30376e-19
ENSG00000116731	37330.7	-0.792977	0.0837239	-9.47133	2.76292e-21	1.30475e-19
ENSG00000106346	17216.7	-0.687034	0.0725764	-9.46636	2.89773e-21	1.3652e-19
ENSG00000227372	1427.54	-1.4164	0.149808	-9.45475	3.23799e-21	1.52193e-19
ENSG00000130707	13345.8	-0.677789	0.0717186	-9.45067	3.36655e-21	1.57866e-19
ENSG00000149600	30102.9	-0.607724	0.0645055	-9.42128	4.45643e-21	2.08486e-19
ENSG00000179364	7446.55	1.37604	0.146146	9.41549	4.70885e-21	2.19783e-19
ENSG00000135362	11971.2	0.814118	0.0864908	9.41277	4.83234e-21	2.25023e-19
ENSG00000254486	836.609	2.41038	0.2561	9.41186	4.87452e-21	2.26462e-19
ENSG00000103051	14959.5	-0.580009	0.0616303	-9.41111	4.90942e-21	2.27557e-19
ENSG00000244734	479.524	2.29735	0.244254	9.4056	5.17365e-21	2.39251e-19
ENSG00000169715	2631.24	1.32998	0.141523	9.39764	5.57997e-21	2.57448e-19
ENSG00000204370	7161.23	-0.727274	0.0774058	-9.3956	5.68908e-21	2.61881e-19
ENSG00000146147	321.906	2.44985	0.260862	9.39135	5.92334e-21	2.7204e-19
ENSG00000119686	2576.63	1.22567	0.130527	9.39015	5.99175e-21	2.74553e-19
ENSG00000197696	1698.48	-1.52349	0.162349	-9.38403	6.35008e-21	2.9031e-19
ENSG00000125968	2195.92	-1.43468	0.153085	-9.37175	7.13389e-21	3.24665e-19
ENSG00000103995	21347.7	-0.918769	0.0980351	-9.37183	7.12842e-21	3.24665e-19
ENSG00000165072	5537.83	-1.1503	0.122788	-9.36817	7.38026e-21	3.34361e-19
ENSG00000135046	34470	-0.802886	0.0857015	-9.3684	7.3639e-21	3.34361e-19
ENSG00000174953	10271.1	0.734415	0.0784088	9.36649	7.49875e-21	3.38964e-19
ENSG00000213853	22847.6	-0.642476	0.0686382	-9.36032	7.94921e-21	3.58518e-19
ENSG00000136842	11374	-0.625042	0.0667801	-9.3597	7.99607e-21	3.59823e-19
ENSG00000128989	12606.8	-0.606607	0.0648587	-9.35274	8.54075e-21	3.83474e-19
ENSG00000180104	3976.3	-1.02687	0.109947	-9.33976	9.65569e-21	4.32566e-19
ENSG00000182054	6767.98	-0.842231	0.09028	-9.32909	1.06782e-20	4.77307e-19
ENSG00000145284	30302	0.702516	0.0753082	9.32855	1.07334e-20	4.7871e-19
ENSG00000130164	26283.3	-0.518355	0.055578	-9.32663	1.09288e-20	4.86344e-19
ENSG00000111885	76118.7	-0.464783	0.0498825	-9.31755	1.19057e-20	5.27477e-19
ENSG00000164830	98878	-0.690019	0.0740558	-9.31756	1.19049e-20	5.27477e-19
ENSG00000187955	4906.09	-1.38913	0.149121	-9.31546	1.21422e-20	5.36769e-19
ENSG00000116016	29578.6	0.567977	0.0610085	9.30981	1.28059e-20	5.64866e-19
ENSG00000150776	2807.74	-1.0221	0.109927	-9.29802	1.43082e-20	6.29749e-19
ENSG00000253537	610.392	-2.548	0.274142	-9.29446	1.47959e-20	6.49791e-19
ENSG00000035862	220976	0.458006	0.0493856	9.27408	1.79151e-20	7.85058e-19
ENSG00000155097	29247.2	0.615822	0.0664626	9.26569	1.93825e-20	8.47511e-19
ENSG00000170454	3656.11	1.64942	0.178041	9.26428	1.96389e-20	8.56854e-19
ENSG00000184611	4262.56	1.28657	0.139074	9.25095	2.22515e-20	9.68737e-19
ENSG00000138119	53652.7	0.636202	0.0688095	9.24585	2.3337e-20	1.01379e-18
ENSG00000166451	17348.6	-0.775165	0.0838727	-9.24216	2.4156e-20	1.04711e-18
ENSG00000103978	17041.3	-0.562523	0.0608665	-9.24191	2.42136e-20	1.04734e-18
ENSG00000137714	3800.71	-1.47973	0.160131	-9.24075	2.44766e-20	1.05644e-18
ENSG00000184012	1220.83	1.61798	0.175199	9.23511	2.58026e-20	1.11128e-18
ENSG00000104133	14136.9	-0.817551	0.0885591	-9.2317	2.66374e-20	1.14478e-18
ENSG00000185658	12668.5	0.788887	0.0854858	9.22828	2.75005e-20	1.17935e-18
ENSG00000054392	61768.1	0.724186	0.0784878	9.22674	2.79003e-20	1.19394e-18
ENSG00000070081	44307.1	-0.475873	0.0515903	-9.22409	2.85976e-20	1.22118e-18
ENSG00000142166	16553.8	0.676849	0.0733846	9.22331	2.88079e-20	1.22755e-18
ENSG00000144802	7365.73	0.749608	0.0813323	9.21661	3.06655e-20	1.30393e-18
ENSG00000103194	28410.7	-0.585021	0.0634802	-9.21582	3.08922e-20	1.3108e-18
ENSG00000171310	16499.9	1.26162	0.136925	9.21395	3.14352e-20	1.33102e-18
ENSG00000074842	68783	-0.736304	0.0799744	-9.20675	3.36148e-20	1.42031e-18
ENSG00000206418	15779.3	0.941979	0.102603	9.18082	4.27822e-20	1.80386e-18
ENSG00000136861	74247.5	-0.541906	0.0590436	-9.17805	4.38968e-20	1.84698e-18
ENSG00000140463	8205.47	-0.72288	0.0787667	-9.17748	4.41298e-20	1.85147e-18
ENSG00000155906	15690.2	-0.72953	0.0794937	-9.1772	4.42426e-20	1.85147e-18
ENSG00000104885	16920.5	-0.697311	0.0759837	-9.17711	4.42804e-20	1.85147e-18
ENSG00000183828	549.73	2.08406	0.227138	9.17529	4.50356e-20	1.87914e-18
ENSG00000065717	13048.8	-1.166	0.127089	-9.17468	4.52937e-20	1.88599e-18
ENSG00000155324	12896.3	0.78267	0.0853735	9.1676	4.83656e-20	2.00972e-18
ENSG00000091136	57225.9	0.684482	0.0746701	9.16675	4.87514e-20	2.02157e-18
ENSG00000237136	986.514	2.11908	0.231262	9.16309	5.0431e-20	2.08691e-18
ENSG00000080824	211990	0.668924	0.0731782	9.14102	6.18639e-20	2.55475e-18
ENSG00000106571	82653.9	0.746238	0.0816686	9.13738	6.39812e-20	2.63676e-18
ENSG00000243943	9804.48	0.703746	0.0770266	9.1364	6.45665e-20	2.65543e-18
ENSG00000131386	4840.41	1.31528	0.143975	9.13544	6.51389e-20	2.67349e-18
ENSG00000100744	4609.46	0.8565	0.0938643	9.12488	7.18157e-20	2.94151e-18
ENSG00000140563	16321.5	0.709028	0.0777966	9.11387	7.94915e-20	3.24927e-18
ENSG00000135525	8609.22	0.913323	0.100242	9.11119	8.14858e-20	3.32402e-18
ENSG00000137073	35712	-0.559784	0.0614783	-9.1054	8.59472e-20	3.4989e-18
ENSG00000106263	34841.9	-0.592846	0.0651299	-9.10253	8.82545e-20	3.58556e-18
ENSG00000167658	205825	-0.68868	0.0758662	-9.07756	1.1104e-19	4.50217e-18
ENSG00000213931	25833.9	-1.07149	0.118127	-9.07068	1.18274e-19	4.78578e-18
ENSG00000146950	17734.4	1.25371	0.138384	9.05966	1.30861e-19	5.28446e-18
ENSG00000164603	17948.3	0.529451	0.058442	9.05943	1.31139e-19	5.28507e-18
ENSG00000119684	4974.19	0.88984	0.0982866	9.05352	1.38434e-19	5.56789e-18
ENSG00000244300	263	-2.53409	0.280017	-9.0498	1.43237e-19	5.74952e-18
ENSG00000146433	35911	-0.567304	0.0628307	-9.02909	1.73099e-19	6.93431e-18
ENSG00000229970	7168.09	-1.11684	0.12374	-9.02564	1.78642e-19	7.14212e-18
ENSG00000103342	27962.8	-0.696717	0.0772041	-9.02435	1.80771e-19	7.21287e-18
ENSG00000123572	1328.27	1.5491	0.171729	9.02059	1.87083e-19	7.44993e-18
ENSG00000131153	7911.4	-0.748177	0.0830815	-9.00533	2.15009e-19	8.54503e-18
ENSG00000181234	1046.15	1.97127	0.219057	8.99889	2.28018e-19	9.04412e-18
ENSG00000172159	9015.19	1.16276	0.12922	8.99826	2.29325e-19	9.07802e-18
ENSG00000113407	61506.7	-0.666168	0.0740977	-8.9904	2.46332e-19	9.73205e-18
ENSG00000164465	78969.6	-0.696096	0.0775275	-8.9787	2.73984e-19	1.08033e-17
ENSG00000060982	98564.6	-0.632347	0.0704449	-8.97647	2.79582e-19	1.10024e-17
ENSG00000141068	8788.23	0.836182	0.0931923	8.97265	2.89457e-19	1.13687e-17
ENSG00000143786	19435.8	1.35946	0.151823	8.95426	3.4203e-19	1.34073e-17
ENSG00000187498	138109	1.16199	0.130024	8.93678	4.00675e-19	1.56755e-17
ENSG00000233695	1224.76	1.54361	0.172763	8.93484	4.0775e-19	1.59213e-17
ENSG00000103942	19909.6	-0.740027	0.0828561	-8.93147	4.20387e-19	1.63829e-17
ENSG00000114480	111629	-1.02006	0.114242	-8.92896	4.30022e-19	1.67259e-17
ENSG00000096872	36031.2	-0.765391	0.085744	-8.92647	4.39822e-19	1.70739e-17
ENSG00000100526	34676.6	-0.772441	0.0865815	-8.92155	4.5982e-19	1.78158e-17
ENSG00000157456	69916.5	-0.736159	0.0825513	-8.91759	4.76559e-19	1.84288e-17
ENSG00000164951	43157	-0.451506	0.0506633	-8.9119	5.01637e-19	1.93612e-17
ENSG00000171385	6441.17	0.748407	0.0839816	8.91156	5.03187e-19	1.93838e-17
ENSG00000166922	4321.64	1.38423	0.155504	8.90155	5.50712e-19	2.11739e-17
ENSG00000129103	12796.1	-0.641226	0.072062	-8.89826	5.6729e-19	2.17696e-17
ENSG00000140450	5412.77	-1.46171	0.164322	-8.89537	5.82224e-19	2.23001e-17
ENSG00000107551	2951.04	1.07963	0.121376	8.89486	5.84919e-19	2.23606e-17
ENSG00000121413	3507.51	1.30286	0.146596	8.88742	6.25443e-19	2.38644e-17
ENSG00000119650	21115	0.815356	0.0917688	8.8849	6.39797e-19	2.43657e-17
ENSG00000225383	2433.44	1.54866	0.174336	8.88315	6.49935e-19	2.47049e-17
ENSG00000180573	6958.91	-0.680854	0.0766524	-8.88236	6.54577e-19	2.48343e-17
ENSG00000100603	72678.4	0.824323	0.0928156	8.8813	6.60862e-19	2.50255e-17
ENSG00000133083	12768.6	0.666387	0.0752502	8.85561	8.32268e-19	3.14569e-17
ENSG00000159200	21476.9	0.731326	0.0826934	8.84383	9.2493e-19	3.48935e-17
ENSG00000122877	4885	-1.1492	0.129975	-8.8417	9.42739e-19	3.54986e-17
ENSG00000240065	2757.7	1.04906	0.118764	8.83313	1.01788e-18	3.82562e-17
ENSG00000187742	6275.59	-0.761466	0.0864114	-8.8121	1.22826e-18	4.6077e-17
ENSG00000164619	2162.8	2.32693	0.264694	8.79101	1.4822e-18	5.54995e-17
ENSG00000137745	1258.74	-1.77224	0.201792	-8.78249	1.5989e-18	5.97576e-17
ENSG00000132359	48410.2	0.769682	0.0876523	8.78107	1.61922e-18	6.04047e-17
ENSG00000114805	16661.8	1.08674	0.123825	8.77641	1.68778e-18	6.28457e-17
ENSG00000198912	3624.07	-0.853041	0.0973492	-8.76268	1.90656e-18	7.08603e-17
ENSG00000156802	196220	-0.71534	0.081784	-8.7467	2.19687e-18	8.14992e-17
ENSG00000147202	93819.7	-0.767775	0.0878215	-8.74245	2.28112e-18	8.4469e-17
ENSG00000104412	12024	-0.825489	0.0944523	-8.73974	2.33638e-18	8.63557e-17
ENSG00000023318	41844.6	-0.446851	0.0511371	-8.73829	2.36657e-18	8.73107e-17
ENSG00000156395	1901.33	-1.4908	0.170742	-8.73129	2.51791e-18	9.27239e-17
ENSG00000188312	17541.5	-0.705314	0.0808598	-8.72268	2.71705e-18	9.98739e-17
ENSG00000172985	66932.5	0.717695	0.082285	8.72206	2.73193e-18	1.00237e-16
ENSG00000120256	5994.98	-0.830705	0.0952952	-8.71718	2.85207e-18	1.04455e-16
ENSG00000119685	48027	0.790257	0.0906716	8.7156	2.89231e-18	1.05735e-16
ENSG00000112782	1028.96	1.49997	0.172163	8.71248	2.97304e-18	1.08292e-16
ENSG00000100504	65869.5	-0.55243	0.0634052	-8.71268	2.96772e-18	1.08292e-16
ENSG00000163393	7146.67	0.83692	0.0960648	8.71204	2.9845e-18	1.08513e-16
ENSG00000130340	49898.2	-0.431807	0.0495718	-8.71074	3.01885e-18	1.09563e-16
ENSG00000196208	2395.27	1.07128	0.123015	8.70851	3.07887e-18	1.1154e-16
ENSG00000171824	27267.5	-0.637397	0.0733193	-8.69344	3.5163e-18	1.27157e-16
ENSG00000163618	1145.03	1.83659	0.21129	8.69226	3.55315e-18	1.28259e-16
ENSG00000197299	36511.7	-0.674455	0.0776076	-8.69058	3.60608e-18	1.29935e-16
ENSG00000066697	16464.6	-0.758059	0.0872543	-8.68793	3.69104e-18	1.32758e-16
ENSG00000196305	134338	-0.701823	0.0807896	-8.68704	3.72007e-18	1.33563e-16
ENSG00000154723	18159.9	0.78865	0.0909345	8.67273	4.21898e-18	1.51e-16
ENSG00000105974	67186.5	-0.688255	0.0793591	-8.67268	4.22078e-18	1.51e-16
ENSG00000182022	12005.6	0.972925	0.112188	8.67224	4.23688e-18	1.51306e-16
ENSG00000132170	23781.8	-0.80006	0.092261	-8.6717	4.25715e-18	1.5176e-16
ENSG00000110195	801.347	1.63118	0.188111	8.67138	4.26927e-18	1.51922e-16
ENSG00000138185	831.067	1.63612	0.188756	8.66789	4.40221e-18	1.56376e-16
ENSG00000157916	8640.58	-0.678771	0.0783383	-8.66461	4.53054e-18	1.6065e-16
ENSG00000122870	220105	0.652189	0.0753804	8.65197	5.06166e-18	1.79167e-16
ENSG00000168795	14463	-0.577877	0.0668691	-8.64192	5.52783e-18	1.95323e-16
ENSG00000244038	35832.6	-0.735422	0.0851357	-8.63823	5.70882e-18	2.01364e-16
ENSG00000107957	28507.4	0.66829	0.0773869	8.6357	5.837e-18	2.05524e-16
ENSG00000140391	18348.9	-0.580544	0.0672412	-8.63375	5.93706e-18	2.08681e-16
ENSG00000170348	64091.8	0.445635	0.0516488	8.62817	6.23416e-18	2.18741e-16
ENSG00000087116	6156.81	-1.55744	0.180831	-8.61267	7.13761e-18	2.50003e-16
ENSG00000086062	46879.2	-0.484858	0.0563541	-8.60377	7.71406e-18	2.69723e-16
ENSG00000197587	130.925	-2.6027	0.302658	-8.59948	8.00761e-18	2.79501e-16
ENSG00000232034	1216.89	1.5768	0.183389	8.59812	8.10345e-18	2.82355e-16
ENSG00000198363	83104.4	-0.445126	0.0518057	-8.59222	8.53057e-18	2.96722e-16
ENSG00000124496	49096	0.513503	0.0598882	8.57436	9.96412e-18	3.45986e-16
ENSG00000249196	1030.94	1.66818	0.194651	8.57011	1.03389e-17	3.58381e-16
ENSG00000235885	126.633	-2.59986	0.303728	-8.55984	1.13027e-17	3.91112e-16
ENSG00000074416	15943.1	0.625753	0.0731069	8.55942	1.13438e-17	3.9186e-16
ENSG00000109111	39224.5	0.474598	0.055538	8.54546	1.28023e-17	4.41482e-16
ENSG00000166073	70667.8	-0.425785	0.0498329	-8.54424	1.29383e-17	4.45243e-16
ENSG00000164754	102978	-0.628349	0.0735419	-8.54409	1.29557e-17	4.45243e-16
ENSG00000120254	169285	-0.641704	0.0751508	-8.53888	1.35525e-17	4.64956e-16
ENSG00000008513	26326.1	0.761218	0.089334	8.52103	1.58147e-17	5.41641e-16
ENSG00000141298	31940.5	0.72193	0.0847582	8.51753	1.62998e-17	5.57303e-16
ENSG00000185760	49094.3	-0.601685	0.0706596	-8.51526	1.66213e-17	5.67328e-16
ENSG00000182463	83988.9	-0.640867	0.0753129	-8.5094	1.74839e-17	5.95758e-16
ENSG00000138639	15036.6	1.04738	0.123129	8.50633	1.79528e-17	6.107e-16
ENSG00000227646	186.536	2.58356	0.303764	8.50516	1.81345e-17	6.15836e-16
ENSG00000172175	20768.6	0.506177	0.0595306	8.50281	1.8506e-17	6.27391e-16
ENSG00000144642	62406.5	-0.562577	0.0661868	-8.49984	1.89855e-17	6.42563e-16
ENSG00000163219	8242.14	0.819757	0.0964805	8.4966	1.95217e-17	6.59597e-16
ENSG00000232759	319.564	2.20452	0.259565	8.49312	2.01165e-17	6.78552e-16
ENSG00000182149	29970.2	-0.468992	0.0552222	-8.49282	2.01689e-17	6.79177e-16
ENSG00000171004	30878.6	-0.503341	0.0592834	-8.49042	2.05895e-17	6.92179e-16
ENSG00000089041	1224.87	1.46805	0.172958	8.48787	2.10463e-17	7.06353e-16
ENSG00000170385	3486.04	0.875811	0.103193	8.48709	2.11881e-17	7.09926e-16
ENSG00000257261	2466.93	-1.30546	0.153936	-8.48052	2.24182e-17	7.49888e-16
ENSG00000112297	2993.79	-1.12203	0.132313	-8.4801	2.24991e-17	7.51344e-16
ENSG00000111481	40127.1	-0.619404	0.0730489	-8.47931	2.26534e-17	7.55239e-16
ENSG00000113368	183783	-0.514946	0.0607351	-8.47854	2.28028e-17	7.5896e-16
ENSG00000188064	615.17	-1.70427	0.201344	-8.4645	2.57264e-17	8.54848e-16
ENSG00000116649	11151.6	-0.895879	0.105867	-8.46228	2.62211e-17	8.69846e-16
ENSG00000165895	26216.1	0.851621	0.100755	8.45243	2.8531e-17	9.44914e-16
ENSG00000100191	564.503	-1.93918	0.229543	-8.44798	2.96378e-17	9.78341e-16
ENSG00000213390	6395.61	-0.736297	0.0871547	-8.44816	2.95927e-17	9.78341e-16
ENSG00000257621	8019.29	-0.663242	0.0785288	-8.44585	3.01836e-17	9.9472e-16
ENSG00000134109	27151.1	0.580263	0.0687091	8.44522	3.03485e-17	9.98516e-16
ENSG00000137814	5470.27	-0.715325	0.0847125	-8.44415	3.06273e-17	1.0044e-15
ENSG00000106976	15516.2	-0.580605	0.0687581	-8.44417	3.06219e-17	1.0044e-15
ENSG00000013810	19904.9	-0.474293	0.0561754	-8.44306	3.09137e-17	1.01213e-15
ENSG00000107798	68798.5	-0.389771	0.046262	-8.4253	3.59828e-17	1.17618e-15
ENSG00000163947	73828.9	0.532132	0.0631777	8.42278	3.67659e-17	1.19982e-15
ENSG00000172201	545.497	-1.77201	0.210505	-8.4179	3.8329e-17	1.24881e-15
ENSG00000224043	9829.66	-0.910868	0.108229	-8.41609	3.89243e-17	1.26614e-15
ENSG00000164535	12283.8	-0.699501	0.0831363	-8.4139	3.96591e-17	1.28796e-15
ENSG00000160049	5979.65	0.78281	0.0930778	8.41028	4.09048e-17	1.32627e-15
ENSG00000083444	57280.8	-0.97221	0.115631	-8.40787	4.17529e-17	1.35158e-15
ENSG00000121858	405.322	2.12377	0.252694	8.4045	4.29696e-17	1.38873e-15
ENSG00000138443	59195.3	0.395441	0.0470572	8.40339	4.33764e-17	1.39962e-15
ENSG00000118640	3847.97	-0.995386	0.118512	-8.39901	4.50264e-17	1.45053e-15
ENSG00000196663	7602.14	0.64955	0.0773539	8.39712	4.5756e-17	1.47167e-15
ENSG00000137135	4045.73	-0.805121	0.0959352	-8.39235	4.76524e-17	1.53021e-15
ENSG00000117593	28969.7	-0.503969	0.0600898	-8.38694	4.98973e-17	1.59974e-15
ENSG00000071051	119361	0.744106	0.0887526	8.38405	5.11356e-17	1.63683e-15
ENSG00000172260	199262	-0.842547	0.100584	-8.37653	5.45124e-17	1.74214e-15
ENSG00000139921	19398.9	-0.51549	0.0616307	-8.36417	6.05391e-17	1.93167e-15
ENSG00000234199	500.047	2.23095	0.26677	8.36283	6.12327e-17	1.9507e-15
ENSG00000101104	29006.4	0.635209	0.076079	8.34933	6.8649e-17	2.18173e-15
ENSG00000149294	81635.9	-0.769224	0.0921309	-8.34924	6.87023e-17	2.18173e-15
ENSG00000164733	51692.5	0.879335	0.105378	8.34458	7.147e-17	2.26604e-15
ENSG00000115183	44091.2	0.43922	0.0527117	8.3325	7.91535e-17	2.5057e-15
ENSG00000116701	9047.7	0.698931	0.0839408	8.32648	8.32791e-17	2.63214e-15
ENSG00000065427	30401.2	-0.648811	0.0779244	-8.32616	8.35079e-17	2.63522e-15
ENSG00000140575	181527	-0.655511	0.0787327	-8.32577	8.37806e-17	2.63968e-15
ENSG00000198223	2941.06	0.947246	0.113801	8.3237	8.52581e-17	2.68202e-15
ENSG00000178075	12087.2	0.725539	0.0871772	8.32258	8.60693e-17	2.7033e-15
ENSG00000159899	6345.93	-0.728448	0.0875891	-8.31666	9.04786e-17	2.83735e-15
ENSG00000129595	5641.06	-0.704697	0.0848083	-8.3093	9.62722e-17	3.01433e-15
ENSG00000136048	27906.9	0.874904	0.105341	8.30546	9.94365e-17	3.10855e-15
ENSG00000070182	8460.11	0.922293	0.111231	8.29167	1.11671e-16	3.48558e-15
ENSG00000086848	4457.41	-0.878498	0.105958	-8.29099	1.12307e-16	3.49999e-15
ENSG00000075643	7261.71	-0.709423	0.0855786	-8.28972	1.13512e-16	3.53206e-15
ENSG00000021300	2217.65	1.28354	0.154905	8.286	1.17125e-16	3.63051e-15
ENSG00000138134	12280.7	0.585514	0.0706639	8.2859	1.17218e-16	3.63051e-15
ENSG00000101134	19855.3	0.760525	0.0917829	8.28613	1.16995e-16	3.63051e-15
ENSG00000147654	4512.26	-0.851941	0.10284	-8.28413	1.18971e-16	3.67911e-15
ENSG00000169902	74076.2	0.384173	0.0463787	8.2834	1.19707e-16	3.69619e-15
ENSG00000258168	1940.25	-2.29534	0.277145	-8.2821	1.21021e-16	3.73101e-15
ENSG00000144331	11393.6	-1.04218	0.125841	-8.28172	1.21409e-16	3.73724e-15
ENSG00000145687	18443.2	-0.549096	0.0663064	-8.28119	1.21954e-16	3.74826e-15
ENSG00000156411	9521.07	1.11745	0.135007	8.277	1.26312e-16	3.87628e-15
ENSG00000136238	63614.5	-0.555704	0.0671746	-8.27253	1.31143e-16	4.01838e-15
ENSG00000128050	39352.5	-0.567052	0.0685628	-8.27055	1.33343e-16	4.07957e-15
ENSG00000146555	31373.9	-0.95411	0.115548	-8.25727	1.49038e-16	4.5528e-15
ENSG00000088387	26651.5	0.520765	0.0631579	8.24544	1.64552e-16	5.01908e-15
ENSG00000081181	14240.5	-0.514274	0.0623765	-8.24467	1.65618e-16	5.04395e-15
ENSG00000116711	15609.2	-1.26693	0.153708	-8.24245	1.68722e-16	5.13068e-15
ENSG00000186591	28442	0.51906	0.0629866	8.2408	1.7106e-16	5.19391e-15
ENSG00000174780	47965.8	-0.576762	0.0699972	-8.23979	1.72514e-16	5.23016e-15
ENSG00000219545	99840.8	-0.764533	0.0928242	-8.23636	1.77534e-16	5.37422e-15
ENSG00000128266	7013.31	-0.947076	0.115032	-8.23318	1.82312e-16	5.51055e-15
ENSG00000118961	8687.39	0.829439	0.100874	8.22255	1.99222e-16	6.0126e-15
ENSG00000087299	17921.5	-0.688105	0.083699	-8.22119	2.01498e-16	6.07217e-15
ENSG00000003147	4102.78	-1.07034	0.130301	-8.21431	2.13391e-16	6.41505e-15
ENSG00000185565	68079.2	0.750872	0.091411	8.21424	2.13515e-16	6.41505e-15
ENSG00000151694	28004.5	0.440874	0.0536747	8.21382	2.14258e-16	6.42775e-15
ENSG00000165025	813.184	-1.99073	0.242449	-8.21094	2.19463e-16	6.56426e-15
ENSG00000166831	14967.7	-0.689574	0.0839808	-8.21109	2.19186e-16	6.56426e-15
ENSG00000134070	2734.55	1.06942	0.130252	8.21038	2.20496e-16	6.58535e-15
ENSG00000001167	31072.1	-0.44577	0.0542981	-8.20967	2.21802e-16	6.6145e-15
ENSG00000162976	4127.7	0.818657	0.0997746	8.20507	2.3046e-16	6.86252e-15
ENSG00000255364	157.743	-2.48604	0.303386	-8.19432	2.52004e-16	7.48183e-15
ENSG00000018408	54355.6	0.45872	0.055979	8.1945	2.51635e-16	7.48183e-15
ENSG00000165244	9948.12	-0.791656	0.0966316	-8.19251	2.55825e-16	7.58405e-15
ENSG00000157540	35596	0.669119	0.0816833	8.19163	2.57718e-16	7.6289e-15
ENSG00000131080	6391.26	0.845665	0.103374	8.18062	2.82397e-16	8.34713e-15
ENSG00000256916	353.924	-2.17248	0.265752	-8.17482	2.96296e-16	8.74508e-15
ENSG00000175591	639.219	1.76414	0.21587	8.17222	3.0277e-16	8.92305e-15
ENSG00000154162	77353.9	-0.942849	0.115387	-8.1712	3.05336e-16	8.98547e-15
ENSG00000106078	23924.7	-0.506024	0.0619365	-8.17005	3.08261e-16	9.05827e-15
ENSG00000133943	15945.2	0.830449	0.101769	8.16011	3.34725e-16	9.82155e-15
ENSG00000141384	5752.23	-0.932716	0.114471	-8.14805	3.69831e-16	1.08358e-14
ENSG00000136021	22118.8	0.569159	0.0698694	8.14605	3.7601e-16	1.10008e-14
ENSG00000158402	14406.2	-0.65035	0.0798642	-8.1432	3.84968e-16	1.12464e-14
ENSG00000105976	95496.6	-0.663779	0.0815425	-8.14028	3.94353e-16	1.15039e-14
ENSG00000140443	210219	-0.487548	0.0599017	-8.13913	3.98133e-16	1.15973e-14
ENSG00000163412	4860.71	-0.711592	0.0874336	-8.13866	3.99676e-16	1.16085e-14
ENSG00000198743	21434.9	0.88372	0.108582	8.13876	3.99346e-16	1.16085e-14
ENSG00000120162	11341.2	0.758965	0.0933136	8.13348	4.17129e-16	1.20979e-14
ENSG00000170421	11945.6	0.834004	0.10256	8.13184	4.22821e-16	1.22453e-14
ENSG00000143393	24207.6	0.547509	0.0673704	8.12685	4.40575e-16	1.27411e-14
ENSG00000106305	16804.2	-0.727509	0.0895571	-8.12341	4.53274e-16	1.30895e-14
ENSG00000152223	20729.4	0.509097	0.0627246	8.11637	4.80319e-16	1.38506e-14
ENSG00000137522	27519.6	0.504816	0.0622625	8.10786	5.15176e-16	1.48344e-14
ENSG00000100577	2162.4	1.07941	0.133223	8.10231	5.39247e-16	1.55053e-14
ENSG00000198722	80175.6	-0.575176	0.0709946	-8.10169	5.42014e-16	1.55626e-14
ENSG00000187555	48421.3	-0.595055	0.0735082	-8.09508	5.72281e-16	1.64081e-14
ENSG00000186191	833.213	-2.0781	0.256753	-8.09377	5.78454e-16	1.65615e-14
ENSG00000144278	17384.3	-0.507878	0.0628275	-8.08369	6.28361e-16	1.79647e-14
ENSG00000137713	14451.7	-0.59442	0.073544	-8.0825	6.34499e-16	1.81143e-14
ENSG00000151150	22004	0.774554	0.09587	8.07921	6.51861e-16	1.85836e-14
ENSG00000163131	513.95	1.92571	0.238451	8.07591	6.69745e-16	1.90663e-14
ENSG00000101608	23597.2	0.51901	0.0643108	8.07034	7.01047e-16	1.99292e-14
ENSG00000119772	14151.4	0.681473	0.0845197	8.06289	7.45145e-16	2.11528e-14
ENSG00000172164	7953.6	-0.618966	0.0768718	-8.05192	8.15025e-16	2.31039e-14
ENSG00000171490	17056.5	-0.750923	0.0933125	-8.0474	8.45725e-16	2.39403e-14
ENSG00000137807	71795.1	-0.654733	0.081402	-8.04321	8.75172e-16	2.4739e-14
ENSG00000112299	517.395	1.76503	0.219839	8.02874	9.84767e-16	2.77978e-14
ENSG00000172340	74030.1	-0.704218	0.0877354	-8.02662	1.00199e-15	2.82443e-14
ENSG00000147027	3480.87	-0.886382	0.110686	-8.00807	1.16519e-15	3.27985e-14
ENSG00000154655	14846.8	0.953542	0.119082	8.00747	1.17092e-15	3.29138e-14
ENSG00000159082	14828.6	0.622066	0.0777006	8.00593	1.18566e-15	3.32814e-14
ENSG00000227579	214.102	-2.42579	0.303024	-8.00528	1.19197e-15	3.34118e-14
ENSG00000166170	2091.97	1.10833	0.138506	8.00207	1.22349e-15	3.42475e-14
ENSG00000140632	17803.6	-0.523936	0.0654877	-8.00053	1.23884e-15	3.46289e-14
ENSG00000146072	35279.9	0.897924	0.112321	7.99427	1.30341e-15	3.63831e-14
ENSG00000122861	4927.94	0.972427	0.121751	7.98703	1.3823e-15	3.85308e-14
ENSG00000153904	75471.8	0.552464	0.0691716	7.98686	1.38419e-15	3.85308e-14
ENSG00000071282	23234.8	0.644931	0.0807756	7.98423	1.414e-15	3.9306e-14
ENSG00000167693	25489	0.434255	0.0543909	7.98396	1.41712e-15	3.93384e-14
ENSG00000145730	121246	-0.468622	0.0587455	-7.97714	1.49758e-15	4.15145e-14
ENSG00000188976	5306.73	-0.83839	0.105114	-7.97602	1.51125e-15	4.18356e-14
ENSG00000137673	820	-1.57781	0.197889	-7.97323	1.54578e-15	4.27325e-14
ENSG00000157557	3975.25	0.813609	0.102147	7.9651	1.65094e-15	4.5577e-14
ENSG00000085514	871.673	1.4082	0.176882	7.96125	1.70311e-15	4.69524e-14
ENSG00000198862	49681.3	0.628569	0.0789567	7.96093	1.70749e-15	4.70086e-14
ENSG00000135931	9330.43	0.603743	0.0758704	7.95755	1.75476e-15	4.82438e-14
ENSG00000159322	9750.03	-0.547383	0.068807	-7.95534	1.78644e-15	4.90478e-14
ENSG00000137936	89939.3	0.36532	0.0459402	7.95207	1.83413e-15	5.02883e-14
ENSG00000143797	43523.4	0.580884	0.0730506	7.9518	1.83819e-15	5.03309e-14
ENSG00000123080	6079.2	-0.777489	0.0978378	-7.94671	1.91524e-15	5.23691e-14
ENSG00000134278	25089.5	0.451712	0.0569816	7.92732	2.23919e-15	6.11435e-14
ENSG00000166900	36687.7	0.400033	0.0504671	7.92662	2.25194e-15	6.14082e-14
ENSG00000163453	1783.93	1.57495	0.198718	7.92557	2.27111e-15	6.18469e-14
ENSG00000165458	22917.2	0.768284	0.0969476	7.92473	2.28634e-15	6.21774e-14
ENSG00000128951	11276.6	-0.927808	0.117081	-7.92451	2.29041e-15	6.22036e-14
ENSG00000174444	58805	-0.472421	0.0596181	-7.92412	2.29767e-15	6.23164e-14
ENSG00000198691	7848.79	1.06777	0.13487	7.91704	2.43233e-15	6.58798e-14
ENSG00000090054	40760.6	-0.463876	0.0585996	-7.91604	2.45204e-15	6.63242e-14
ENSG00000160207	4234.96	0.769549	0.0973204	7.90737	2.62873e-15	7.10076e-14
ENSG00000234753	4358.88	-0.899587	0.113774	-7.90677	2.64151e-15	7.12522e-14
ENSG00000237649	24739.5	-0.578419	0.0731565	-7.9066	2.64516e-15	7.12522e-14
ENSG00000102974	69768.2	-0.486114	0.0614833	-7.90644	2.64844e-15	7.12522e-14
ENSG00000119655	45079.2	0.417126	0.052782	7.9028	2.72707e-15	7.32693e-14
ENSG00000128487	46599.8	-0.524962	0.0664293	-7.90258	2.73196e-15	7.33028e-14
ENSG00000144908	2978.12	-1.07503	0.136207	-7.89266	2.95817e-15	7.92663e-14
ENSG00000251381	19855.9	0.69278	0.0878015	7.89029	3.01489e-15	8.06784e-14
ENSG00000112972	38545.6	-0.767716	0.097311	-7.8893	3.03885e-15	8.12113e-14
ENSG00000028277	2562.29	1.37855	0.174769	7.88783	3.07487e-15	8.20647e-14
ENSG00000102898	16574.8	-0.521367	0.0661831	-7.87765	3.33592e-15	8.89136e-14
ENSG00000224141	128.676	2.39003	0.303507	7.87473	3.41477e-15	9.07582e-14
ENSG00000221955	10412.7	0.837718	0.106382	7.87459	3.41869e-15	9.07582e-14
ENSG00000173482	268616	0.389321	0.0494395	7.8747	3.41552e-15	9.07582e-14
ENSG00000130962	6833.9	0.755829	0.0960099	7.87241	3.47874e-15	9.22302e-14
ENSG00000255872	179.041	-2.38316	0.30287	-7.86862	3.58584e-15	9.49444e-14
ENSG00000166206	16336.7	0.738392	0.0939121	7.86259	3.76284e-15	9.94995e-14
ENSG00000115380	166962	0.499436	0.0635364	7.86063	3.82196e-15	1.0093e-13
ENSG00000177706	9205.15	1.05023	0.13387	7.84512	4.32535e-15	1.14073e-13
ENSG00000146729	19073.4	-0.656997	0.0839624	-7.8249	5.08068e-15	1.33818e-13
ENSG00000101350	52117.3	-0.416516	0.0532375	-7.82372	5.12851e-15	1.34901e-13
ENSG00000162631	16116.2	0.581522	0.0743663	7.81971	5.29458e-15	1.39087e-13
ENSG00000120049	984.085	1.36186	0.174216	7.81705	5.40749e-15	1.41867e-13
ENSG00000067606	16359.1	-0.67999	0.0870111	-7.81498	5.49701e-15	1.44027e-13
ENSG00000129657	90755.8	0.466198	0.0596782	7.81185	5.63529e-15	1.47458e-13
ENSG00000224812	127.192	2.36966	0.30344	7.80932	5.74953e-15	1.50251e-13
ENSG00000111816	2914.58	-1.0722	0.137447	-7.80079	6.15225e-15	1.60567e-13
ENSG00000144847	5177.27	-0.911607	0.116907	-7.7977	6.30476e-15	1.64333e-13
ENSG00000110721	22311.2	0.554677	0.0711765	7.79298	6.54449e-15	1.7036e-13
ENSG00000236393	715.881	1.747	0.224236	7.79089	6.65403e-15	1.72988e-13
ENSG00000119718	4792.27	0.800361	0.102759	7.78876	6.76715e-15	1.75701e-13
ENSG00000250565	5753.45	-0.647081	0.0831205	-7.78486	6.97926e-15	1.80974e-13
ENSG00000095209	19837.6	-0.488681	0.0628367	-7.777	7.42639e-15	1.9232e-13
ENSG00000135083	17733.1	0.851987	0.109556	7.7767	7.44421e-15	1.92533e-13
ENSG00000159263	2487.78	1.19562	0.154018	7.76286	8.30371e-15	2.14486e-13
ENSG00000054965	153720	0.500153	0.0644385	7.7617	8.37961e-15	2.16168e-13
ENSG00000183098	289906	-0.49978	0.0644164	-7.75858	8.5885e-15	2.21272e-13
ENSG00000089916	9758.98	0.693769	0.0894254	7.75807	8.62313e-15	2.2188e-13
ENSG00000099954	16795.1	0.542191	0.0699725	7.74864	9.2885e-15	2.38694e-13
ENSG00000047644	3622.88	0.868727	0.1122	7.7427	9.73313e-15	2.498e-13
ENSG00000119689	17559.6	0.467973	0.0606059	7.72157	1.14905e-14	2.94527e-13
ENSG00000143466	4483.53	0.794564	0.102958	7.71733	1.18791e-14	3.041e-13
ENSG00000183032	7147.25	0.849338	0.110164	7.70976	1.26058e-14	3.22292e-13
ENSG00000196482	3197.5	1.47997	0.191966	7.70957	1.26246e-14	3.22362e-13
ENSG00000215452	580.151	1.7788	0.230767	7.7082	1.27608e-14	3.25424e-13
ENSG00000119326	115974	-0.714889	0.0928499	-7.69941	1.36698e-14	3.48162e-13
ENSG00000239713	658.909	1.70351	0.221304	7.6976	1.38649e-14	3.52686e-13
ENSG00000253222	565.96	-2.12414	0.275968	-7.69708	1.39214e-14	3.53673e-13
ENSG00000146731	27466.4	-0.48855	0.0634749	-7.69674	1.39586e-14	3.5417e-13
ENSG00000133863	111.456	-2.32875	0.302794	-7.69087	1.46135e-14	3.7032e-13
ENSG00000072736	18642.7	-0.604654	0.0787004	-7.68298	1.55435e-14	3.93389e-13
ENSG00000170145	19416.5	-0.689739	0.0897777	-7.68274	1.55718e-14	3.93611e-13
ENSG00000165304	164358	-0.631819	0.0822413	-7.68251	1.56003e-14	3.93833e-13
ENSG00000140943	34878.8	-0.621637	0.0809344	-7.68075	1.58161e-14	3.9878e-13
ENSG00000088826	6741.74	1.0074	0.131229	7.67661	1.63359e-14	4.11369e-13
ENSG00000157107	23015.4	0.492007	0.0641394	7.6709	1.7079e-14	4.29544e-13
ENSG00000174482	14155.9	-0.859303	0.112121	-7.66406	1.80149e-14	4.52514e-13
ENSG00000166797	19027.9	-0.497957	0.0649822	-7.66298	1.81664e-14	4.5575e-13
ENSG00000136108	23099.7	-0.531188	0.0693278	-7.66197	1.83104e-14	4.58788e-13
ENSG00000139946	22574.3	-0.499985	0.0652574	-7.66174	1.83434e-14	4.59043e-13
ENSG00000070061	33885.2	-0.534229	0.0697504	-7.65915	1.87165e-14	4.67797e-13
ENSG00000100395	5476.16	-0.859772	0.112283	-7.65718	1.90055e-14	4.74177e-13
ENSG00000075131	12614.1	-0.87199	0.11388	-7.65709	1.90191e-14	4.74177e-13
ENSG00000111335	533.908	1.68136	0.2199	7.64605	2.07244e-14	5.16054e-13
ENSG00000184009	249783	0.742456	0.097217	7.6371	2.22171e-14	5.52537e-13
ENSG00000157426	6667.89	-0.692213	0.0907342	-7.62902	2.3654e-14	5.87544e-13
ENSG00000111245	579.097	1.98743	0.260602	7.62632	2.41543e-14	5.99229e-13
ENSG00000187634	1863.11	-1.43734	0.188792	-7.61334	2.67099e-14	6.61812e-13
ENSG00000108854	104058	0.634111	0.0832986	7.6125	2.68835e-14	6.65293e-13
ENSG00000072501	51717.8	-0.383263	0.0503548	-7.61125	2.71456e-14	6.70951e-13
ENSG00000110075	170776	0.595277	0.0782248	7.60982	2.74468e-14	6.77562e-13
ENSG00000151893	43233.7	0.440705	0.0579203	7.60882	2.76614e-14	6.82021e-13
ENSG00000173221	23515	0.644673	0.084832	7.59941	2.97476e-14	7.32559e-13
ENSG00000107077	30428.3	-0.444741	0.0585547	-7.59532	3.07043e-14	7.5519e-13
ENSG00000166503	73949.7	-0.459848	0.0605654	-7.59258	3.13605e-14	7.70385e-13
ENSG00000226057	23995.4	-0.517718	0.0682367	-7.58708	3.27197e-14	8.02792e-13
ENSG00000154719	21354.1	0.748592	0.0987194	7.58303	3.37578e-14	8.27252e-13
ENSG00000104897	10939.6	-0.748483	0.0987943	-7.57618	3.55891e-14	8.71065e-13
ENSG00000149292	2887.07	-0.824494	0.108836	-7.57555	3.57602e-14	8.74186e-13
ENSG00000240583	4335.78	0.960494	0.126815	7.57399	3.61925e-14	8.83678e-13
ENSG00000166348	36150	0.480613	0.0635001	7.5687	3.76975e-14	9.19305e-13
ENSG00000111961	25485.8	-0.636671	0.0842536	-7.5566	4.13728e-14	1.00771e-12
ENSG00000167522	80760.3	-0.456996	0.0604881	-7.55514	4.1842e-14	1.0179e-12
ENSG00000087076	8585.85	1.02575	0.135832	7.5516	4.29943e-14	1.04467e-12
ENSG00000085511	52912.2	-0.568252	0.0752579	-7.55073	4.32831e-14	1.05041e-12
ENSG00000130303	917.888	1.59072	0.210687	7.55012	4.34847e-14	1.05403e-12
ENSG00000135077	1681.8	1.43297	0.190015	7.54136	4.65104e-14	1.12601e-12
ENSG00000174442	43525.6	-0.453994	0.060209	-7.54029	4.68922e-14	1.13389e-12
ENSG00000130332	13551.7	-0.660324	0.0875994	-7.538	4.77242e-14	1.15262e-12
ENSG00000166803	47022	-0.553363	0.0734604	-7.53281	4.96611e-14	1.19795e-12
ENSG00000144810	24315.1	0.628258	0.0834534	7.52825	5.14258e-14	1.23904e-12
ENSG00000167674	22457.8	-0.501776	0.0666824	-7.52487	5.27747e-14	1.27001e-12
ENSG00000140403	3264.11	-0.798615	0.106138	-7.52433	5.29899e-14	1.27366e-12
ENSG00000106789	10425.3	-0.578781	0.0769734	-7.51923	5.51e-14	1.3228e-12
ENSG00000135720	21618.6	-0.442081	0.0587982	-7.51863	5.53546e-14	1.32732e-12
ENSG00000099812	1417.53	-1.33063	0.177215	-7.5086	5.97639e-14	1.43134e-12
ENSG00000171970	1995.72	-1.0426	0.138902	-7.50596	6.09783e-14	1.45868e-12
ENSG00000227964	947.513	1.64668	0.219563	7.4998	6.39149e-14	1.52711e-12
ENSG00000228065	9619.45	-0.551391	0.0736354	-7.48811	6.98702e-14	1.66741e-12
ENSG00000197471	240.839	2.05053	0.273981	7.48421	7.19789e-14	1.7157e-12
ENSG00000163347	7147.97	0.632187	0.0844924	7.48218	7.30992e-14	1.74033e-12
ENSG00000143674	4501.46	0.830123	0.110973	7.48043	7.40781e-14	1.76155e-12
ENSG00000136982	22134.3	-0.646576	0.0864387	-7.48017	7.42275e-14	1.76301e-12
ENSG00000082397	81846.5	-0.670316	0.0896305	-7.47866	7.50847e-14	1.78127e-12
ENSG00000087301	10341.5	-0.661823	0.0885447	-7.47445	7.75264e-14	1.83592e-12
ENSG00000137812	43108.6	-0.851262	0.113891	-7.47437	7.75716e-14	1.83592e-12
ENSG00000204466	4484.03	0.697826	0.0934586	7.46668	8.22413e-14	1.94415e-12
ENSG00000197646	2022.2	1.16721	0.156539	7.45636	8.89485e-14	2.10023e-12
ENSG00000164283	434.377	1.74328	0.233975	7.45071	9.28371e-14	2.18947e-12
ENSG00000106771	35038.6	-0.401983	0.0539617	-7.44942	9.37504e-14	2.20842e-12
ENSG00000169604	252518	0.610194	0.0820428	7.43751	1.026e-13	2.41405e-12
ENSG00000126777	138961	-0.440878	0.0593155	-7.43276	1.06351e-13	2.49938e-12
ENSG00000041353	10556.3	1.21261	0.163225	7.42904	1.09389e-13	2.56776e-12
ENSG00000074410	9346.9	-0.704823	0.0948979	-7.42717	1.10942e-13	2.60117e-12
ENSG00000105220	58569.3	-0.632454	0.0851639	-7.42632	1.11664e-13	2.61505e-12
ENSG00000111674	5143.51	-0.844051	0.113667	-7.42565	1.12227e-13	2.62518e-12
ENSG00000143320	5164.73	1.02466	0.138082	7.42064	1.16558e-13	2.72331e-12
ENSG00000119688	3691.47	0.845987	0.114026	7.41925	1.17789e-13	2.74887e-12
ENSG00000099282	181.324	-2.23668	0.301752	-7.41231	1.2412e-13	2.89324e-12
ENSG00000175582	44875.9	0.395566	0.053378	7.41066	1.25675e-13	2.92611e-12
ENSG00000072571	24496.5	-0.663424	0.0895268	-7.41034	1.25978e-13	2.92975e-12
ENSG00000163513	47391.3	0.700228	0.0945633	7.40486	1.31288e-13	3.0497e-12
ENSG00000085276	66155.7	-0.463227	0.0626231	-7.39706	1.39233e-13	3.23054e-12
ENSG00000162415	5558.01	-0.81233	0.109861	-7.39414	1.42331e-13	3.29859e-12
ENSG00000092470	13955.9	-0.886089	0.119954	-7.38693	1.50254e-13	3.47819e-12
ENSG00000130054	1456.07	1.45366	0.196799	7.38651	1.50735e-13	3.48531e-12
ENSG00000100325	9228.81	-0.713819	0.0966556	-7.38518	1.52244e-13	3.51616e-12
ENSG00000137815	42669.6	-0.547916	0.0743175	-7.37263	1.67295e-13	3.85931e-12
ENSG00000154640	16246.8	0.565461	0.0767422	7.36832	1.72795e-13	3.98162e-12
ENSG00000065457	5855.72	-0.635675	0.0863001	-7.36586	1.76005e-13	4.04943e-12
ENSG00000198554	34990.9	-0.630051	0.0855378	-7.36576	1.76141e-13	4.04943e-12
ENSG00000026751	1166.35	1.1669	0.158444	7.36474	1.77488e-13	4.07572e-12
ENSG00000183914	1215.79	-1.11356	0.151225	-7.36357	1.79055e-13	4.10701e-12
ENSG00000109805	30426.1	-0.467544	0.06355	-7.35711	1.87938e-13	4.30583e-12
ENSG00000119318	76346.1	-0.517622	0.0703868	-7.35396	1.92422e-13	4.40355e-12
ENSG00000100154	91120.1	0.721395	0.0981162	7.35245	1.94602e-13	4.44837e-12
ENSG00000140525	79191.7	-0.581995	0.0791844	-7.34986	1.98413e-13	4.53031e-12
ENSG00000108946	340505	0.391577	0.0533016	7.34645	2.03542e-13	4.64215e-12
ENSG00000197594	14818.4	-0.827891	0.11272	-7.3447	2.06226e-13	4.69803e-12
ENSG00000010292	92691.4	-0.4639	0.0631915	-7.34117	2.1173e-13	4.81793e-12
ENSG00000056487	7531.29	0.784264	0.106861	7.33912	2.14998e-13	4.88675e-12
ENSG00000011347	4072.47	-0.867572	0.11826	-7.33615	2.19833e-13	4.991e-12
ENSG00000153774	25902.6	-0.486616	0.0663378	-7.33543	2.2101e-13	5.01206e-12
ENSG00000182093	4671.16	0.743783	0.101407	7.33466	2.22286e-13	5.03531e-12
ENSG00000163116	3902.6	-1.28436	0.175383	-7.3232	2.42127e-13	5.47856e-12
ENSG00000184178	105296	-0.602875	0.082388	-7.31751	2.52618e-13	5.70951e-12
ENSG00000231131	437.631	1.99871	0.273228	7.31515	2.57103e-13	5.80433e-12
ENSG00000092020	6160.66	-0.647048	0.088544	-7.30765	2.71862e-13	6.13063e-12
ENSG00000101115	613.719	1.52887	0.209398	7.30129	2.85015e-13	6.42004e-12
ENSG00000141076	20252.7	-0.476051	0.0652097	-7.3003	2.87123e-13	6.46026e-12
ENSG00000101868	101518	-0.449887	0.0616322	-7.29954	2.88758e-13	6.48978e-12
ENSG00000156113	17233.8	0.715449	0.0980811	7.29446	2.9986e-13	6.73175e-12
ENSG00000165646	9273.08	0.609899	0.0836201	7.29369	3.01583e-13	6.76288e-12
ENSG00000059378	7335.26	0.594455	0.0815891	7.28596	3.19378e-13	7.15392e-12
ENSG00000007968	6735.57	-0.577965	0.0794489	-7.27467	3.47259e-13	7.76978e-12
ENSG00000151136	2027.03	1.69665	0.233437	7.26811	3.6455e-13	8.14757e-12
ENSG00000103274	8434.75	-0.702504	0.0967752	-7.25912	3.89604e-13	8.69783e-12
ENSG00000132688	7327.86	0.806064	0.111046	7.25881	3.90506e-13	8.70828e-12
ENSG00000149218	11566.8	0.588846	0.0812281	7.24929	4.18974e-13	9.33275e-12
ENSG00000082212	24536.8	-0.462792	0.063859	-7.24709	4.25818e-13	9.47468e-12
ENSG00000076043	5193.74	-0.726031	0.100185	-7.24687	4.26521e-13	9.47983e-12
ENSG00000164171	18659.9	0.914039	0.126132	7.24671	4.27027e-13	9.48058e-12
ENSG00000198668	9211.16	0.58329	0.0805103	7.2449	4.32748e-13	9.59697e-12
ENSG00000174059	2104.38	1.2773	0.176336	7.24355	4.371e-13	9.68278e-12
ENSG00000214107	103.034	-2.18573	0.301761	-7.24324	4.38083e-13	9.69385e-12
ENSG00000050165	32431.2	0.494851	0.0684683	7.22744	4.92191e-13	1.08792e-11
ENSG00000127540	9908.61	-0.720891	0.0997501	-7.22697	4.93895e-13	1.09048e-11
ENSG00000100433	1210.42	1.78889	0.247578	7.22555	4.99091e-13	1.10074e-11
ENSG00000073578	3754.74	-0.899668	0.124591	-7.22096	5.1622e-13	1.13727e-11
ENSG00000112110	8896.46	-0.584182	0.0809313	-7.21824	5.2663e-13	1.15893e-11
ENSG00000121988	18992.4	-0.534637	0.0741258	-7.21256	5.49095e-13	1.20705e-11
ENSG00000132604	13308.3	-0.608302	0.0843509	-7.21156	5.53143e-13	1.21461e-11
ENSG00000154845	85382.5	0.391158	0.0542573	7.20932	5.62301e-13	1.23338e-11
ENSG00000103528	4044.97	0.965598	0.133944	7.20899	5.63667e-13	1.23502e-11
ENSG00000182150	25197.2	-0.625943	0.0868936	-7.20356	5.8659e-13	1.28384e-11
ENSG00000103852	18154.7	-0.493311	0.0684904	-7.20263	5.90614e-13	1.29124e-11
ENSG00000158019	142919	-0.499141	0.0693494	-7.19748	6.13336e-13	1.33946e-11
ENSG00000232271	109.482	2.17346	0.302417	7.18696	6.62481e-13	1.44522e-11
ENSG00000171649	1171.76	1.3201	0.183815	7.18168	6.88575e-13	1.50051e-11
ENSG00000100281	41992.1	-0.443739	0.0618741	-7.17164	7.41049e-13	1.61311e-11
ENSG00000164292	309725	-0.605034	0.0844388	-7.16535	7.75854e-13	1.68704e-11
ENSG00000198369	89062.9	0.427673	0.0597533	7.15731	8.22727e-13	1.78703e-11
ENSG00000139725	5601.72	0.667465	0.0932613	7.15693	8.2502e-13	1.79007e-11
ENSG00000138594	49246.9	-0.599777	0.0839477	-7.14465	9.02258e-13	1.95554e-11
ENSG00000174485	42539.2	-0.584068	0.0817786	-7.14206	9.19427e-13	1.9906e-11
ENSG00000253108	138.954	2.15654	0.301978	7.14138	9.23994e-13	1.99834e-11
ENSG00000041515	14243	-0.454537	0.063662	-7.13985	9.34298e-13	2.01845e-11
ENSG00000165124	312.778	-1.78879	0.250542	-7.13968	9.35462e-13	2.01879e-11
ENSG00000164828	25178	0.579756	0.0813039	7.13073	9.98413e-13	2.15233e-11
ENSG00000253634	99.3579	-2.14884	0.301437	-7.12863	1.01373e-12	2.18192e-11
ENSG00000062716	428853	0.400286	0.0561525	7.12855	1.01431e-12	2.18192e-11
ENSG00000132824	17830.8	0.412305	0.0579066	7.12017	1.07793e-12	2.31627e-11
ENSG00000129515	36868.4	-0.547933	0.0770409	-7.11224	1.14173e-12	2.45074e-11
ENSG00000161558	4078.29	-0.755866	0.106306	-7.11025	1.1583e-12	2.48366e-11
ENSG00000107968	2500.35	1.05689	0.148647	7.11009	1.1597e-12	2.48402e-11
ENSG00000182179	667.37	1.53848	0.216554	7.10435	1.20886e-12	2.5838e-11
ENSG00000101003	16005.8	-0.642974	0.0905034	-7.10442	1.20828e-12	2.5838e-11
ENSG00000170881	12350.7	-0.488182	0.0687253	-7.10339	1.21736e-12	2.59919e-11
ENSG00000250682	1453.43	1.45812	0.205341	7.101	1.2386e-12	2.64174e-11
ENSG00000178974	25747.4	-0.619979	0.0873755	-7.09556	1.28825e-12	2.74471e-11
ENSG00000131370	40146.8	0.390059	0.0550701	7.08295	1.41118e-12	3.00344e-11
ENSG00000139190	2285.08	1.0168	0.143621	7.07978	1.44388e-12	3.06977e-11
ENSG00000119771	44299.8	0.408249	0.0576668	7.07944	1.44734e-12	3.07388e-11
ENSG00000049618	123945	-0.49583	0.0700789	-7.07531	1.49117e-12	3.16362e-11
ENSG00000146842	4019.48	-0.75678	0.10706	-7.06875	1.56331e-12	3.31316e-11
ENSG00000118515	13608.3	0.78052	0.110477	7.06499	1.6063e-12	3.40069e-11
ENSG00000138629	11585.4	-0.509128	0.0720855	-7.06284	1.63138e-12	3.45013e-11
ENSG00000204542	349.29	1.95491	0.276799	7.06254	1.63481e-12	3.45375e-11
ENSG00000106392	22436.3	-0.630411	0.0892639	-7.06233	1.63734e-12	3.45545e-11
ENSG00000206192	286.177	-2.09258	0.296444	-7.05895	1.67764e-12	3.5368e-11
ENSG00000151229	13366	-0.539649	0.0764934	-7.05484	1.72794e-12	3.63901e-11
ENSG00000135040	29852.7	-0.479165	0.0679302	-7.05378	1.74126e-12	3.66321e-11
ENSG00000071575	24194.9	0.724162	0.102685	7.05227	1.76023e-12	3.69925e-11
ENSG00000131378	44361.2	0.59206	0.0839596	7.05172	1.76715e-12	3.70991e-11
ENSG00000141540	5817.47	0.7055	0.100107	7.04749	1.82176e-12	3.82056e-11
ENSG00000100583	1142.02	1.32319	0.187758	7.04731	1.82414e-12	3.82155e-11
ENSG00000142856	29121.3	-0.468397	0.0664701	-7.04673	1.83167e-12	3.83332e-11
ENSG00000078808	9679.36	-1.02267	0.145156	-7.04528	1.8509e-12	3.86953e-11
ENSG00000136153	46593.1	0.379235	0.0538372	7.0441	1.86662e-12	3.89835e-11
ENSG00000232310	10881	0.961567	0.136579	7.04037	1.91727e-12	3.99996e-11
ENSG00000149187	63804.5	0.329356	0.046789	7.03918	1.93375e-12	4.03014e-11
ENSG00000213186	4724.44	0.690183	0.0980564	7.03863	1.94142e-12	4.04193e-11
ENSG00000112425	3054.97	-1.11322	0.158168	-7.03817	1.94779e-12	4.051e-11
ENSG00000106069	460.825	-2.13568	0.303645	-7.03347	2.01457e-12	4.18556e-11
ENSG00000175354	36319.5	0.535261	0.076138	7.03015	2.06317e-12	4.28208e-11
ENSG00000248309	315.399	-1.76205	0.250988	-7.02045	2.2115e-12	4.58521e-11
ENSG00000180071	1234.99	-1.35389	0.192926	-7.01766	2.25622e-12	4.67309e-11
ENSG00000146648	17258.3	-0.716439	0.102094	-7.01745	2.2596e-12	4.67527e-11
ENSG00000163803	1434.69	1.08679	0.154976	7.01263	2.33883e-12	4.83422e-11
ENSG00000230630	1255.1	1.19714	0.170785	7.00962	2.3896e-12	4.93407e-11
ENSG00000103257	36891.2	-0.72053	0.102869	-7.00432	2.48187e-12	5.11935e-11
ENSG00000170779	6896.74	0.69977	0.0999095	7.00404	2.4869e-12	5.12445e-11
ENSG00000107789	20803.5	0.438786	0.0627085	6.99722	2.6109e-12	5.37443e-11
ENSG00000070495	2986.87	0.745326	0.106523	6.99683	2.61813e-12	5.3838e-11
ENSG00000157500	14292.6	-0.611967	0.0874841	-6.99518	2.6492e-12	5.44211e-11
ENSG00000149357	20681.4	0.477563	0.068282	6.99399	2.67178e-12	5.48288e-11
ENSG00000149596	2108.88	1.47654	0.211226	6.99037	2.74167e-12	5.62056e-11
ENSG00000033327	16453.2	0.525861	0.0752759	6.98578	2.83281e-12	5.80052e-11
ENSG00000139998	17053.8	0.495752	0.0709671	6.98566	2.83523e-12	5.80052e-11
ENSG00000122299	14487.1	-0.601123	0.0861002	-6.98166	2.91702e-12	5.96178e-11
ENSG00000112679	16721.8	-0.560321	0.0802768	-6.97986	2.95473e-12	6.03269e-11
ENSG00000131711	103446	0.527941	0.0756435	6.97933	2.96595e-12	6.04945e-11
ENSG00000231298	190.313	2.07978	0.298136	6.97594	3.03822e-12	6.19056e-11
ENSG00000036257	37099.9	0.42634	0.0611354	6.9737	3.08716e-12	6.28391e-11
ENSG00000127688	6022.86	-0.712252	0.102141	-6.97324	3.09725e-12	6.29807e-11
ENSG00000102804	86631.7	0.355972	0.0510914	6.96735	3.22956e-12	6.56045e-11
ENSG00000181826	20417.3	-0.63897	0.091767	-6.96296	3.33196e-12	6.76163e-11
ENSG00000119669	3733.03	0.974922	0.140045	6.96148	3.36724e-12	6.82631e-11
ENSG00000130270	3317.26	-0.80826	0.116156	-6.95838	3.44218e-12	6.97119e-11
ENSG00000132646	41005.4	-0.369451	0.0531357	-6.95296	3.577e-12	7.23436e-11
ENSG00000078140	75765.9	-0.365997	0.0526397	-6.95287	3.57933e-12	7.23436e-11
ENSG00000110080	10921.6	0.580999	0.0836319	6.94709	3.72891e-12	7.5291e-11
ENSG00000067365	2829.83	-0.748431	0.10785	-6.93956	3.93315e-12	7.93349e-11
ENSG00000188677	26606.7	-0.617835	0.0890402	-6.93883	3.95373e-12	7.967e-11
ENSG00000100353	40300.9	-0.431616	0.0622069	-6.93839	3.96592e-12	7.98354e-11
ENSG00000138587	9629.5	-0.593047	0.0855416	-6.93285	4.12445e-12	8.29437e-11
ENSG00000100557	280.13	-1.79476	0.259001	-6.92955	4.22192e-12	8.48188e-11
ENSG00000136250	1440.76	1.44443	0.208487	6.92815	4.2638e-12	8.55745e-11
ENSG00000254840	927.617	1.30623	0.188653	6.92399	4.39083e-12	8.80359e-11
ENSG00000170271	1540.67	1.14437	0.165324	6.92199	4.45334e-12	8.92e-11
ENSG00000184489	29169.6	-0.56617	0.0818612	-6.91622	4.63866e-12	9.28194e-11
ENSG00000165476	36410.9	0.475166	0.0687204	6.91448	4.69567e-12	9.38667e-11
ENSG00000119138	6854.05	-0.557946	0.0807108	-6.91291	4.74819e-12	9.48221e-11
ENSG00000152611	1602.4	-1.28489	0.185887	-6.91224	4.7707e-12	9.5177e-11
ENSG00000261036	2240.72	1.84191	0.266713	6.90597	4.9862e-12	9.93774e-11
ENSG00000171566	6186.99	-0.648224	0.0938951	-6.90371	5.06612e-12	1.0087e-10
ENSG00000128739	2100.56	0.999458	0.144822	6.90128	5.15348e-12	1.02508e-10
ENSG00000145014	4219.05	0.859383	0.124603	6.89697	5.31221e-12	1.0556e-10
ENSG00000113645	33956.3	0.372577	0.0540267	6.89615	5.34292e-12	1.06066e-10
ENSG00000157933	26841.1	-0.64313	0.0933872	-6.8867	5.70995e-12	1.1324e-10
ENSG00000142655	25916.2	0.773192	0.112308	6.88458	5.79578e-12	1.14829e-10
ENSG00000136628	148074	-0.585132	0.0849986	-6.88402	5.81862e-12	1.15167e-10
ENSG00000107295	19250.2	0.455689	0.0662389	6.87948	6.00716e-12	1.18782e-10
ENSG00000103187	18473.6	-0.610072	0.0886833	-6.87922	6.01811e-12	1.18881e-10
ENSG00000135898	863.768	1.55274	0.225768	6.87761	6.08661e-12	1.20116e-10
ENSG00000256673	973.257	-1.28442	0.186765	-6.8772	6.10388e-12	1.20339e-10
ENSG00000124145	60120.4	0.463605	0.0674449	6.87383	6.2501e-12	1.23101e-10
ENSG00000184304	67925.9	-0.398857	0.058053	-6.87056	6.39492e-12	1.25829e-10
ENSG00000125726	4326.99	-0.861153	0.12543	-6.86561	6.62096e-12	1.3015e-10
ENSG00000136122	9311.8	-0.59522	0.0867243	-6.86336	6.72609e-12	1.32087e-10
ENSG00000153250	44302.9	0.389927	0.0568224	6.86222	6.77993e-12	1.33014e-10
ENSG00000065534	38332.6	0.484859	0.0706617	6.8617	6.80473e-12	1.3337e-10
ENSG00000142657	34426.7	0.529476	0.0771668	6.86145	6.81674e-12	1.33475e-10
ENSG00000103018	17561.5	-0.586823	0.0855895	-6.85626	7.06875e-12	1.38275e-10
ENSG00000119397	19780.4	-0.720563	0.105158	-6.85221	7.27171e-12	1.42106e-10
ENSG00000060138	24221.2	-0.380272	0.055524	-6.84879	7.44789e-12	1.45408e-10
ENSG00000169032	45498.7	-0.352579	0.0514862	-6.84804	7.48684e-12	1.46026e-10
ENSG00000173930	5499.84	-0.841003	0.122982	-6.8384	8.0085e-12	1.56049e-10
ENSG00000164818	13596.8	0.533519	0.0780256	6.83774	8.04494e-12	1.56607e-10
ENSG00000121440	8502.02	0.875391	0.128028	6.83748	8.05996e-12	1.56748e-10
ENSG00000111907	7359.55	-0.803692	0.117574	-6.83561	8.16582e-12	1.58652e-10
ENSG00000197757	7585.69	0.65104	0.0953357	6.82891	8.55596e-12	1.66072e-10
ENSG00000233358	11641.9	-1.16013	0.169907	-6.82802	8.60929e-12	1.66945e-10
ENSG00000140534	21767.3	-0.802911	0.117606	-6.82711	8.6644e-12	1.67852e-10
ENSG00000109654	22815.1	-0.649376	0.095175	-6.82296	8.91824e-12	1.72603e-10
ENSG00000099968	14327.9	0.495647	0.0726851	6.8191	9.16129e-12	1.77136e-10
ENSG00000162654	216.866	1.92328	0.282176	6.8159	9.36755e-12	1.8095e-10
ENSG00000163913	8665.23	-0.666271	0.0978424	-6.80964	9.78465e-12	1.88825e-10
ENSG00000179046	1568.77	1.29062	0.189572	6.80804	9.89341e-12	1.9074e-10
ENSG00000044574	18524.2	-0.410227	0.0602576	-6.8079	9.90368e-12	1.90755e-10
ENSG00000176533	17411.1	-0.593219	0.0871593	-6.80615	1.00242e-11	1.92892e-10
ENSG00000147677	195664	-0.447164	0.0657172	-6.80437	1.01492e-11	1.9511e-10
ENSG00000136925	8503.54	-0.51484	0.0756844	-6.80246	1.02851e-11	1.97533e-10
ENSG00000226266	2457.55	0.893115	0.13138	6.79795	1.06122e-11	2.0362e-10
ENSG00000143321	62715.2	-0.350478	0.051653	-6.78524	1.15894e-11	2.22158e-10
ENSG00000145075	5982.48	1.20371	0.177413	6.78482	1.16235e-11	2.22598e-10
ENSG00000164318	28693.1	0.415673	0.0614096	6.76887	1.29795e-11	2.4833e-10
ENSG00000165152	7015.92	-0.539472	0.0797081	-6.76809	1.30489e-11	2.49421e-10
ENSG00000242485	3795.91	-0.856666	0.12658	-6.76777	1.3078e-11	2.4974e-10
ENSG00000151718	88339.5	0.432532	0.0639348	6.76521	1.33118e-11	2.53963e-10
ENSG00000109079	8920.58	0.475713	0.0703272	6.76429	1.33966e-11	2.55336e-10
ENSG00000133816	75590.2	0.430799	0.0637609	6.75647	1.41394e-11	2.6924e-10
ENSG00000187908	1209.41	1.17575	0.174051	6.75521	1.42626e-11	2.71327e-10
ENSG00000110042	4220.46	0.843655	0.124913	6.75394	1.4388e-11	2.73454e-10
ENSG00000185313	468.776	1.61715	0.239524	6.75152	1.46309e-11	2.77807e-10
ENSG00000117569	22544.3	0.588214	0.0871866	6.7466	1.51345e-11	2.87098e-10
ENSG00000085999	19164.6	-0.385166	0.0570934	-6.74624	1.51725e-11	2.87548e-10
ENSG00000083223	12941.2	-0.669351	0.0992751	-6.74239	1.55803e-11	2.94996e-10
ENSG00000170703	1311.59	0.999418	0.148453	6.73221	1.6711e-11	3.16107e-10
ENSG00000183960	3431.07	-0.969156	0.143996	-6.73042	1.69175e-11	3.19712e-10
ENSG00000127463	15497.8	-0.597365	0.0888503	-6.72327	1.77691e-11	3.35175e-10
ENSG00000163430	105131	0.399672	0.0594453	6.72336	1.77585e-11	3.35175e-10
ENSG00000172172	44811.6	-0.564131	0.0839418	-6.72051	1.81093e-11	3.41271e-10
ENSG00000115129	5575.97	0.705373	0.104964	6.72011	1.81584e-11	3.41875e-10
ENSG00000138600	26623.2	-0.490018	0.0729225	-6.7197	1.82094e-11	3.42514e-10
ENSG00000142621	806.579	-1.19674	0.17813	-6.71837	1.83768e-11	3.4534e-10
ENSG00000184990	2807.11	1.14996	0.171323	6.71222	1.91679e-11	3.59869e-10
ENSG00000187172	4159.92	0.687249	0.102458	6.70761	1.97833e-11	3.71075e-10
ENSG00000121211	16484.3	-0.684716	0.102105	-6.706	2.00038e-11	3.74862e-10
ENSG00000184402	10186.6	0.454311	0.0677704	6.70369	2.03226e-11	3.80481e-10
ENSG00000128918	5528.21	-0.92994	0.138747	-6.70241	2.05015e-11	3.83471e-10
ENSG00000197622	9790.71	0.526094	0.0785285	6.6994	2.09273e-11	3.91072e-10
ENSG00000144747	6963.73	-0.59636	0.0890367	-6.69791	2.1142e-11	3.94348e-10
ENSG00000137871	25710.3	-0.530114	0.0791454	-6.69798	2.11324e-11	3.94348e-10
ENSG00000188227	962.741	1.37996	0.206106	6.69539	2.15099e-11	4.00838e-10
ENSG00000187479	523.917	1.45824	0.217864	6.69336	2.18098e-11	4.0605e-10
ENSG00000055163	26098.4	0.438864	0.065611	6.68888	2.24881e-11	4.18292e-10
ENSG00000242498	4330.95	-0.719884	0.10771	-6.68353	2.33248e-11	4.33452e-10
ENSG00000143398	30360.8	0.413666	0.0618976	6.68306	2.34e-11	4.34447e-10
ENSG00000128908	28306.9	-0.537748	0.0805944	-6.67227	2.51874e-11	4.67202e-10
ENSG00000067955	48720	-0.481606	0.0721944	-6.67096	2.54134e-11	4.70957e-10
ENSG00000007923	20715.9	0.541864	0.0812386	6.67003	2.55748e-11	4.73511e-10
ENSG00000103222	47680.8	-0.331798	0.0497549	-6.66865	2.58163e-11	4.77543e-10
ENSG00000197927	6720.93	0.585339	0.087785	6.66787	2.59539e-11	4.79646e-10
ENSG00000214530	8133.34	0.589823	0.0885012	6.66457	2.65434e-11	4.90089e-10
ENSG00000148019	10640.8	-0.760696	0.114143	-6.66441	2.65732e-11	4.90188e-10
ENSG00000138617	10431.2	-0.540897	0.081167	-6.664	2.66477e-11	4.9111e-10
ENSG00000152256	7249.71	-0.657151	0.09862	-6.66347	2.67444e-11	4.9244e-10
ENSG00000130513	1391.65	1.41981	0.213465	6.65126	2.90589e-11	5.34567e-10
ENSG00000100242	21081.3	-0.676548	0.101824	-6.64431	3.04637e-11	5.59897e-10
ENSG00000047346	8910.67	-0.68281	0.102828	-6.64028	3.13095e-11	5.74915e-10
ENSG00000198959	14369.8	0.576296	0.0869079	6.63111	3.33166e-11	6.11211e-10
ENSG00000120438	14708.1	-0.532286	0.0802847	-6.62998	3.35722e-11	6.15337e-10
ENSG00000234426	910.687	1.19618	0.180424	6.62979	3.36175e-11	6.15606e-10
ENSG00000055208	159436	-0.561994	0.084772	-6.62948	3.36882e-11	6.16338e-10
ENSG00000182606	46453.7	0.415634	0.0627018	6.62874	3.38559e-11	6.18841e-10
ENSG00000166855	20919	-0.432371	0.0653058	-6.62072	3.57447e-11	6.52772e-10
ENSG00000161800	75218.2	-0.483224	0.0730144	-6.6182	3.63602e-11	6.63409e-10
ENSG00000111684	15308.1	-0.462085	0.0698221	-6.61804	3.64002e-11	6.63535e-10
ENSG00000100578	27469.1	-0.725775	0.109686	-6.61684	3.66957e-11	6.67709e-10
ENSG00000213079	43714.4	-0.456697	0.0690192	-6.61696	3.6667e-11	6.67709e-10
ENSG00000137842	3373.06	-0.858509	0.129775	-6.61534	3.70699e-11	6.73906e-10
ENSG00000221866	2885.57	1.58676	0.239882	6.61475	3.72185e-11	6.75385e-10
ENSG00000168389	2937.44	1.1681	0.176587	6.61485	3.71919e-11	6.75385e-10
ENSG00000101447	37392.9	-0.406356	0.0614444	-6.61339	3.75625e-11	6.81012e-10
ENSG00000100580	8913.1	0.698543	0.105696	6.609	3.86926e-11	7.00866e-10
ENSG00000206337	1520.2	1.31921	0.199727	6.60503	3.97437e-11	7.19258e-10
ENSG00000162817	90.3145	-1.97688	0.299442	-6.6019	4.05927e-11	7.33299e-10
ENSG00000250846	512.784	-1.66789	0.252636	-6.60192	4.05859e-11	7.33299e-10
ENSG00000172348	22277.9	-0.90499	0.137208	-6.59573	4.23178e-11	7.63775e-10
ENSG00000048707	55881.9	-0.638827	0.096901	-6.59257	4.32267e-11	7.79478e-10
ENSG00000064225	3533.02	0.754742	0.114613	6.58511	4.54548e-11	8.18921e-10
ENSG00000148110	61186.8	-0.434065	0.0659239	-6.58434	4.56925e-11	8.22465e-10
ENSG00000108244	354.118	-1.63333	0.248083	-6.58379	4.58599e-11	8.24738e-10
ENSG00000197785	4777.36	-0.910779	0.138407	-6.58044	4.69062e-11	8.42799e-10
ENSG00000231721	5630.16	0.71547	0.108756	6.57868	4.74649e-11	8.52075e-10
ENSG00000133739	7225.06	-0.857147	0.130473	-6.56956	5.04652e-11	9.05126e-10
ENSG00000146457	10597.8	-0.58069	0.0884239	-6.56711	5.12997e-11	9.19272e-10
ENSG00000090889	82112.1	-0.595174	0.0906419	-6.56621	5.16125e-11	9.24053e-10
ENSG00000099260	233.937	1.89245	0.2886	6.55736	5.47677e-11	9.79669e-10
ENSG00000170293	86559.9	0.43029	0.0656208	6.55721	5.48246e-11	9.79814e-10
ENSG00000162129	76237	0.353898	0.053975	6.5567	5.50133e-11	9.8231e-10
ENSG00000141446	14486	0.651565	0.0993773	6.55647	5.50947e-11	9.82889e-10
ENSG00000147642	2501.49	-1.1898	0.181534	-6.55414	5.59639e-11	9.97509e-10
ENSG00000183617	5723.6	-0.627025	0.0956899	-6.55267	5.65162e-11	1.00646e-09
ENSG00000100292	7170.13	-0.82061	0.125332	-6.54748	5.85169e-11	1.04116e-09
ENSG00000167264	8274.01	-0.650346	0.0993899	-6.54338	6.01446e-11	1.06918e-09
ENSG00000100796	27050.7	0.491658	0.0751406	6.54317	6.02272e-11	1.0697e-09
ENSG00000000971	7224.71	-0.822671	0.12582	-6.53848	6.21463e-11	1.10183e-09
ENSG00000155099	7747.72	0.55778	0.0853067	6.53853	6.21253e-11	1.10183e-09
ENSG00000130038	10831.8	-0.442311	0.0676932	-6.53406	6.40087e-11	1.13385e-09
ENSG00000144730	13951	0.886604	0.135702	6.53344	6.42762e-11	1.13759e-09
ENSG00000125375	2357.13	-0.75177	0.115186	-6.52656	6.72973e-11	1.19001e-09
ENSG00000113391	126515	-0.337893	0.0517931	-6.52389	6.85053e-11	1.2103e-09
ENSG00000080546	13042.1	0.451406	0.0691979	6.5234	6.87313e-11	1.21322e-09
ENSG00000140367	48197.2	-0.444451	0.0681368	-6.52292	6.89528e-11	1.21607e-09
ENSG00000171621	14799.3	0.684965	0.105041	6.52093	6.98735e-11	1.23122e-09
ENSG00000188629	1036.43	1.22086	0.187318	6.51761	7.14352e-11	1.25763e-09
ENSG00000165209	31551.4	-0.525067	0.0805657	-6.51726	7.1604e-11	1.2595e-09
ENSG00000133422	19173.3	0.372368	0.0571395	6.51682	7.18141e-11	1.26209e-09
ENSG00000174799	29746.9	-0.537848	0.082536	-6.51652	7.19551e-11	1.26346e-09
ENSG00000141052	1839.9	0.986293	0.151376	6.51551	7.24445e-11	1.27094e-09
ENSG00000160299	26148.6	-0.518787	0.0796435	-6.51387	7.32385e-11	1.28375e-09
ENSG00000035928	62916.5	-0.507364	0.0779727	-6.50695	7.66907e-11	1.34309e-09
ENSG00000085831	1899.98	-0.847019	0.130177	-6.50667	7.68369e-11	1.34368e-09
ENSG00000088256	16529.3	-0.501484	0.0770729	-6.50662	7.68581e-11	1.34368e-09
ENSG00000260512	456.844	-1.51703	0.23348	-6.49746	8.16872e-11	1.42686e-09
ENSG00000116830	20853.6	-0.495026	0.0761917	-6.49711	8.18799e-11	1.42898e-09
ENSG00000153048	8197.96	-0.472395	0.0727365	-6.4946	8.32525e-11	1.45168e-09
ENSG00000240230	7171.23	0.653165	0.100668	6.48829	8.68161e-11	1.5125e-09
ENSG00000168014	39870.4	0.427935	0.0660117	6.48272	9.0083e-11	1.56805e-09
ENSG00000057149	113.003	-1.95673	0.301945	-6.4804	9.14788e-11	1.59097e-09
ENSG00000153066	8810.07	-0.518927	0.0800994	-6.47854	9.26159e-11	1.60935e-09
ENSG00000140199	20650.2	0.612747	0.0946095	6.47659	9.38192e-11	1.62885e-09
ENSG00000134265	11826.8	0.513656	0.0793214	6.47563	9.44173e-11	1.63782e-09
ENSG00000115163	41331	-0.417542	0.064498	-6.47372	9.56189e-11	1.65723e-09
ENSG00000170113	13199.9	0.506575	0.078279	6.4714	9.71013e-11	1.68147e-09
ENSG00000104725	2055.99	0.819149	0.12671	6.46478	1.01449e-10	1.75524e-09
ENSG00000152377	89295.3	-0.398668	0.0616691	-6.46463	1.01546e-10	1.75541e-09
ENSG00000118508	12767.8	-0.580312	0.0898517	-6.45855	1.05712e-10	1.82585e-09
ENSG00000234068	8660.94	0.567583	0.0878952	6.4575	1.06445e-10	1.83693e-09
ENSG00000101166	7861.34	0.5574	0.0863596	6.45441	1.08644e-10	1.87327e-09
ENSG00000099622	13158.2	-0.578389	0.0896287	-6.45317	1.09537e-10	1.88704e-09
ENSG00000111906	20169.2	-0.382666	0.0593039	-6.45263	1.09926e-10	1.89213e-09
ENSG00000164796	10377.6	0.683131	0.105879	6.452	1.10385e-10	1.89678e-09
ENSG00000057019	199004	0.483513	0.074939	6.45209	1.10321e-10	1.89678e-09
ENSG00000123213	37250	-0.635396	0.0984854	-6.45168	1.10617e-10	1.89913e-09
ENSG00000154783	12781.5	0.714488	0.110814	6.44762	1.13618e-10	1.94899e-09
ENSG00000125398	5397.59	0.822847	0.127646	6.4463	1.14615e-10	1.9644e-09
ENSG00000120889	25735.3	0.38309	0.0594978	6.43873	1.20476e-10	2.06309e-09
ENSG00000140374	74693.5	-0.438813	0.068233	-6.4311	1.26683e-10	2.16755e-09
ENSG00000131373	15007.5	-0.546054	0.0849189	-6.4303	1.2735e-10	2.1771e-09
ENSG00000162734	22514.1	0.35223	0.0547877	6.429	1.28447e-10	2.19399e-09
ENSG00000168575	16298.6	0.466285	0.0725363	6.4283	1.29041e-10	2.20225e-09
ENSG00000117906	17080.5	-0.412054	0.0641013	-6.42816	1.29154e-10	2.20231e-09
ENSG00000108654	65109.2	0.317292	0.0493648	6.42749	1.29727e-10	2.2102e-09
ENSG00000137770	29461.9	-0.585544	0.0911186	-6.42617	1.30861e-10	2.22764e-09
ENSG00000070371	10710.2	0.554607	0.086309	6.42583	1.31151e-10	2.23068e-09
ENSG00000009709	14221.6	-0.643903	0.100277	-6.42126	1.3515e-10	2.29675e-09
ENSG00000138964	2548.32	0.766506	0.119427	6.4182	1.37896e-10	2.34143e-09
ENSG00000137834	14473.2	-0.663697	0.103558	-6.40892	1.46558e-10	2.4864e-09
ENSG00000121895	453.362	1.9332	0.301714	6.40738	1.48043e-10	2.50949e-09
ENSG00000169375	51379.5	-0.503797	0.0786456	-6.40592	1.49469e-10	2.53151e-09
ENSG00000070214	51474.3	-0.476843	0.0744494	-6.40493	1.50442e-10	2.54584e-09
ENSG00000164506	30062.6	-0.48425	0.0756093	-6.40464	1.50724e-10	2.54847e-09
ENSG00000109814	14304.4	-0.41353	0.0645786	-6.40351	1.51843e-10	2.56523e-09
ENSG00000065882	131437	-0.394836	0.0616718	-6.40221	1.5314e-10	2.58496e-09
ENSG00000088053	874.36	1.28144	0.200318	6.39707	1.58391e-10	2.67135e-09
ENSG00000164400	305.084	1.66654	0.260577	6.39558	1.59941e-10	2.69522e-09
ENSG00000118496	5896	-0.674702	0.105544	-6.39259	1.63096e-10	2.74608e-09
ENSG00000153094	8507.28	0.595744	0.0933473	6.38202	1.74771e-10	2.94019e-09
ENSG00000249859	58331.3	-0.611954	0.0959044	-6.38087	1.76083e-10	2.95979e-09
ENSG00000119121	4221.01	-0.962185	0.150841	-6.3788	1.78481e-10	2.99759e-09
ENSG00000110619	15639	-0.430638	0.0675202	-6.37791	1.79525e-10	3.0126e-09
ENSG00000062725	57797	0.437883	0.0686613	6.37744	1.80074e-10	3.01929e-09
ENSG00000151692	36857.2	0.34396	0.0539585	6.37453	1.8352e-10	3.07449e-09
ENSG00000104356	9485.23	0.517267	0.0811823	6.37167	1.8698e-10	3.12985e-09
ENSG00000104381	32302.9	0.619076	0.0972165	6.36801	1.91495e-10	3.20276e-09
ENSG00000104332	14616.1	0.595419	0.0935726	6.36317	1.97628e-10	3.30258e-09
ENSG00000149177	24095.7	0.703078	0.110504	6.36247	1.98535e-10	3.31497e-09
ENSG00000205403	6249	-0.717896	0.112846	-6.36174	1.99476e-10	3.32792e-09
ENSG00000147684	65728.4	-0.424544	0.0667378	-6.36137	1.99957e-10	3.33316e-09
ENSG00000128928	6681.33	-0.505148	0.0794297	-6.35969	2.02167e-10	3.36721e-09
ENSG00000147408	8423.11	0.952949	0.149855	6.35915	2.02874e-10	3.37619e-09
ENSG00000111110	15276	0.42607	0.0670135	6.35798	2.04424e-10	3.39916e-09
ENSG00000119715	2135.49	1.0104	0.158958	6.3564	2.06535e-10	3.4297e-09
ENSG00000168310	13451.3	0.628385	0.0988594	6.35635	2.06603e-10	3.4297e-09
ENSG00000150764	8753.67	-0.652177	0.102618	-6.35539	2.07905e-10	3.44848e-09
ENSG00000140829	9630.7	-0.558221	0.0878736	-6.35254	2.11784e-10	3.50992e-09
ENSG00000185238	23463.5	-0.570371	0.0898031	-6.35136	2.13422e-10	3.53415e-09
ENSG00000164631	5382.07	-0.582456	0.0917292	-6.34973	2.1569e-10	3.56875e-09
ENSG00000134996	21397	-0.571755	0.09006	-6.3486	2.17279e-10	3.59208e-09
ENSG00000187210	5408.93	-0.569429	0.0897221	-6.34658	2.20156e-10	3.63665e-09
ENSG00000160953	41826.5	-0.483081	0.0761278	-6.34566	2.2147e-10	3.65535e-09
ENSG00000102317	7081.93	-0.691515	0.108996	-6.34444	2.23236e-10	3.68147e-09
ENSG00000103111	3144.41	-0.683122	0.107685	-6.34371	2.24298e-10	3.69594e-09
ENSG00000139173	45152.7	-0.395918	0.0624672	-6.33801	2.32746e-10	3.83201e-09
ENSG00000159593	43870.3	-0.624373	0.0985802	-6.33365	2.39423e-10	3.93871e-09
ENSG00000260019	94.2163	1.8958	0.29935	6.33306	2.40353e-10	3.95065e-09
ENSG00000138107	27637.7	0.345204	0.0545093	6.33293	2.40543e-10	3.95065e-09
ENSG00000138771	66260.4	0.556368	0.0878571	6.33265	2.40991e-10	3.95477e-09
ENSG00000119596	38602.6	0.338541	0.053512	6.32645	2.5087e-10	4.11353e-09
ENSG00000161526	29397.6	0.372125	0.0588271	6.32574	2.5202e-10	4.12901e-09
ENSG00000076242	56172.5	-0.375479	0.0593635	-6.32509	2.53089e-10	4.14315e-09
ENSG00000125872	476.592	1.59409	0.252145	6.32214	2.57973e-10	4.21965e-09
ENSG00000069535	8139.69	0.77089	0.122021	6.31768	2.65513e-10	4.33945e-09
ENSG00000101463	637.436	-1.75245	0.277534	-6.31437	2.71272e-10	4.42997e-09
ENSG00000143384	13952.6	0.439814	0.0696664	6.31314	2.73435e-10	4.46165e-09
ENSG00000236440	106.827	1.91735	0.303769	6.31186	2.75696e-10	4.49489e-09
ENSG00000018189	25707.9	0.60223	0.0955048	6.30576	2.86786e-10	4.67192e-09
ENSG00000138439	18897.5	-0.360424	0.0571791	-6.30342	2.91146e-10	4.73909e-09
ENSG00000055130	52801.8	0.646459	0.102583	6.30183	2.94151e-10	4.78412e-09
ENSG00000165280	87625.4	-0.326969	0.0519006	-6.2999	2.97838e-10	4.84017e-09
ENSG00000171680	4308.43	1.03086	0.163676	6.29821	3.01105e-10	4.88929e-09
ENSG00000224613	112.969	1.88145	0.298793	6.29683	3.0379e-10	4.92891e-09
ENSG00000182446	72953.6	0.354293	0.0562881	6.29428	3.08825e-10	5.00656e-09
ENSG00000103064	11709.5	-0.463646	0.0736643	-6.29403	3.0932e-10	5.01054e-09
ENSG00000011304	60168	-0.425155	0.0675784	-6.29129	3.14842e-10	5.09588e-09
ENSG00000136542	1666.22	1.02541	0.163051	6.28889	3.19741e-10	5.17099e-09
ENSG00000173757	12815	0.477879	0.0760649	6.28253	3.33117e-10	5.38298e-09
ENSG00000177084	77912	-0.33011	0.0525889	-6.27717	3.44788e-10	5.56709e-09
ENSG00000080845	77232.8	0.515769	0.0821676	6.27704	3.45086e-10	5.56742e-09
ENSG00000101079	50713	0.338032	0.0539334	6.26759	3.66689e-10	5.91121e-09
ENSG00000128915	9225.3	-0.51568	0.08237	-6.26053	3.83667e-10	6.17993e-09
ENSG00000089737	23797.3	0.37406	0.0597666	6.25868	3.88251e-10	6.24875e-09
ENSG00000152503	2303.55	-1.05587	0.168712	-6.25841	3.88913e-10	6.25439e-09
ENSG00000145864	5034.26	-1.0472	0.167477	-6.25277	4.03238e-10	6.47958e-09
ENSG00000048471	21883.3	-0.576623	0.0922297	-6.25203	4.05142e-10	6.50496e-09
ENSG00000137054	23833	-0.583729	0.0933888	-6.25053	4.09063e-10	6.56266e-09
ENSG00000186625	21569.1	-0.667585	0.10693	-6.24319	4.28737e-10	6.87281e-09
ENSG00000122786	201027	0.455022	0.0729105	6.24083	4.35256e-10	6.97174e-09
ENSG00000169607	25551.8	-0.522236	0.0837038	-6.2391	4.40101e-10	7.04372e-09
ENSG00000152253	81858.6	-0.463568	0.0743028	-6.2389	4.40646e-10	7.04683e-09
ENSG00000148660	35461.8	0.314016	0.0503474	6.23699	4.46076e-10	7.12798e-09
ENSG00000232445	225.569	-1.68684	0.2705	-6.23601	4.48882e-10	7.1651e-09
ENSG00000115561	52076.5	-0.414056	0.0663984	-6.23593	4.49113e-10	7.1651e-09
ENSG00000106178	1486.26	1.41659	0.227279	6.23282	4.58103e-10	7.30272e-09
ENSG00000103047	17811	-0.619965	0.0994716	-6.23258	4.58804e-10	7.3081e-09
ENSG00000183576	24248.7	0.422447	0.06784	6.22711	4.7512e-10	7.56198e-09
ENSG00000196754	11906.8	-0.495137	0.0795477	-6.22441	4.83375e-10	7.68727e-09
ENSG00000215105	1100.47	1.0428	0.167586	6.22249	4.89317e-10	7.77561e-09
ENSG00000104490	4250.75	1.0127	0.162827	6.21948	4.98797e-10	7.91998e-09
ENSG00000159256	10528.3	0.522095	0.0839658	6.21795	5.03704e-10	7.99157e-09
ENSG00000141084	12815.4	-0.546782	0.0880049	-6.21309	5.1954e-10	8.23631e-09
ENSG00000232774	113528	0.594182	0.0957112	6.20808	5.36362e-10	8.49628e-09
ENSG00000173320	4698.29	0.595143	0.0959354	6.20358	5.51938e-10	8.72235e-09
ENSG00000113504	21017.2	0.96308	0.155246	6.20358	5.51926e-10	8.72235e-09
ENSG00000073111	32384	-0.472097	0.0760981	-6.2038	5.51174e-10	8.72235e-09
ENSG00000159176	11873.2	0.570825	0.0920451	6.20157	5.59013e-10	8.82722e-09
ENSG00000176171	1925.1	-0.971237	0.156631	-6.20081	5.61731e-10	8.86315e-09
ENSG00000115616	2442.63	0.957431	0.154475	6.19798	5.71935e-10	9.01708e-09
ENSG00000119698	6770.48	0.600576	0.0969133	6.19704	5.75332e-10	9.0635e-09
ENSG00000118193	40108.7	-0.582555	0.0940588	-6.19352	5.88354e-10	9.26138e-09
ENSG00000113657	105477	0.470779	0.0760171	6.19307	5.90039e-10	9.28063e-09
ENSG00000134318	97556.3	0.497756	0.0803806	6.19249	5.92206e-10	9.30742e-09
ENSG00000107262	2436.75	-0.759983	0.122754	-6.19113	5.97332e-10	9.38063e-09
ENSG00000030066	45736.5	0.368571	0.0595619	6.18804	6.09167e-10	9.55901e-09
ENSG00000065809	49695	-0.519264	0.083949	-6.18547	6.19158e-10	9.7082e-09
ENSG00000185306	920.776	-1.13004	0.182706	-6.18502	6.20965e-10	9.72894e-09
ENSG00000176619	34427.2	-0.618717	0.100105	-6.18068	6.38254e-10	9.99201e-09
ENSG00000121940	8597.05	0.457034	0.0739825	6.1776	6.5084e-10	1.01811e-08
ENSG00000131016	61343.1	-0.449362	0.0727524	-6.17659	6.55017e-10	1.02385e-08
ENSG00000136425	11993	-0.547404	0.0886331	-6.17607	6.57185e-10	1.02644e-08
ENSG00000164654	8926.81	-0.659431	0.106853	-6.17141	6.76852e-10	1.05633e-08
ENSG00000254245	790.239	1.38008	0.223653	6.17066	6.80053e-10	1.05968e-08
ENSG00000166411	15775.8	-0.497255	0.0805835	-6.17069	6.79944e-10	1.05968e-08
ENSG00000234948	302.482	1.5793	0.255962	6.17007	6.826e-10	1.06282e-08
ENSG00000121892	130228	-0.453006	0.0735031	-6.16309	7.13369e-10	1.10987e-08
ENSG00000189091	61573.1	-0.370102	0.0600893	-6.1592	7.31133e-10	1.13663e-08
ENSG00000157470	18971.4	-0.729588	0.118562	-6.15362	7.57317e-10	1.17642e-08
ENSG00000198732	17602.1	0.937251	0.152322	6.15309	7.59875e-10	1.17948e-08
ENSG00000154122	23381.6	-0.557017	0.0905778	-6.14959	7.76827e-10	1.20486e-08
ENSG00000166887	13240.3	-0.421222	0.0685098	-6.14835	7.82949e-10	1.21342e-08
ENSG00000089876	18923.1	-0.446438	0.0726145	-6.14806	7.84351e-10	1.21372e-08
ENSG00000108848	27905.9	0.342574	0.0557199	6.14814	7.83982e-10	1.21372e-08
ENSG00000082512	5480.06	0.710267	0.115564	6.14609	7.94179e-10	1.22798e-08
ENSG00000136379	10490.9	-0.483596	0.078747	-6.14114	8.19328e-10	1.26589e-08
ENSG00000229847	4922.87	0.971436	0.15825	6.1386	8.325e-10	1.28525e-08
ENSG00000160460	2020.54	0.950774	0.154911	6.13754	8.38067e-10	1.29285e-08
ENSG00000228512	87.8021	1.83012	0.298366	6.1338	8.58047e-10	1.32266e-08
ENSG00000102048	1843.43	0.977556	0.159395	6.13289	8.62943e-10	1.32918e-08
ENSG00000011114	20722.1	0.447705	0.0730096	6.13213	8.67085e-10	1.33454e-08
ENSG00000156299	170102	0.372601	0.060784	6.12992	8.79231e-10	1.3522e-08
ENSG00000116670	13084.4	-0.618449	0.100956	-6.12594	9.01505e-10	1.38539e-08
ENSG00000235385	109.05	1.82389	0.297852	6.12347	9.15588e-10	1.40596e-08
ENSG00000123131	20392.3	-0.373289	0.0609819	-6.12131	9.28085e-10	1.42406e-08
ENSG00000149503	28559.8	-0.455685	0.0744472	-6.12091	9.30421e-10	1.42655e-08
ENSG00000160087	4939.02	-0.745115	0.121773	-6.11886	9.42459e-10	1.44391e-08
ENSG00000131473	192358	-0.296477	0.0484563	-6.11845	9.44923e-10	1.44658e-08
ENSG00000171772	2186.9	-0.760593	0.124379	-6.11512	9.64869e-10	1.47598e-08
ENSG00000122741	12195	-0.412033	0.0673838	-6.11473	9.67224e-10	1.47846e-08
ENSG00000125046	993.382	-1.0622	0.173756	-6.11319	9.76566e-10	1.4916e-08
ENSG00000161888	11274.8	-0.496557	0.0812873	-6.10867	1.00464e-09	1.53331e-08
ENSG00000198467	13248.8	-0.406483	0.0665588	-6.10712	1.01443e-09	1.54708e-08
ENSG00000166734	30518.1	-0.505034	0.0827116	-6.10597	1.02178e-09	1.5571e-08
ENSG00000100629	60268.7	0.574729	0.0942056	6.10079	1.05545e-09	1.6072e-08
ENSG00000143622	3837.5	0.604628	0.0992182	6.09392	1.10181e-09	1.67652e-08
ENSG00000119392	17648.7	-0.443849	0.0728553	-6.0922	1.11368e-09	1.69331e-08
ENSG00000198954	22281.4	0.382582	0.0628202	6.09011	1.12834e-09	1.71428e-08
ENSG00000153815	41173.9	-0.387026	0.063555	-6.08963	1.1317e-09	1.71809e-08
ENSG00000101224	19275.8	-0.412958	0.0678251	-6.08858	1.1392e-09	1.72817e-08
ENSG00000204381	15229.6	-0.418391	0.0687382	-6.08673	1.15244e-09	1.74693e-08
ENSG00000112877	3458.45	-0.883149	0.145156	-6.08414	1.17117e-09	1.77398e-08
ENSG00000038532	36688.9	-0.371848	0.0611355	-6.08235	1.18431e-09	1.79254e-08
ENSG00000149591	1814.61	0.884561	0.145452	6.08146	1.19095e-09	1.80124e-08
ENSG00000122483	16064.9	-0.538839	0.0886735	-6.07666	1.22712e-09	1.85455e-08
ENSG00000134202	2467.36	0.78593	0.129359	6.07559	1.23531e-09	1.86551e-08
ENSG00000133169	1225.02	0.968927	0.159575	6.07194	1.26377e-09	1.90706e-08
ENSG00000235531	11194.9	-0.589982	0.0971731	-6.07146	1.26756e-09	1.91133e-08
ENSG00000076770	2611.57	-1.01096	0.16653	-6.07071	1.27346e-09	1.91879e-08
ENSG00000126773	43267.9	0.509131	0.0839659	6.06355	1.3315e-09	2.00474e-08
ENSG00000137831	29283.4	-0.538522	0.0888597	-6.06036	1.35818e-09	2.04339e-08
ENSG00000105866	14890.4	-0.496857	0.081988	-6.06012	1.36022e-09	2.04492e-08
ENSG00000170448	12763.2	-0.618854	0.102141	-6.0588	1.37144e-09	2.06024e-08
ENSG00000197442	28551.7	0.5444	0.0898748	6.05731	1.38413e-09	2.07775e-08
ENSG00000131747	200633	-0.493798	0.0815263	-6.05692	1.38749e-09	2.08124e-08
ENSG00000104823	26370.8	0.341548	0.0563969	6.05614	1.39423e-09	2.08978e-08
ENSG00000079950	20946.8	0.39164	0.0646919	6.05393	1.41358e-09	2.11721e-08
ENSG00000120658	8323.12	0.919139	0.151889	6.05138	1.43612e-09	2.14936e-08
ENSG00000183665	5884.75	-0.556699	0.092007	-6.05062	1.44292e-09	2.15792e-08
ENSG00000166747	32903.6	-0.520857	0.0860938	-6.04988	1.44955e-09	2.16623e-08
ENSG00000154930	524.461	1.38632	0.229323	6.04528	1.49155e-09	2.22734e-08
ENSG00000108433	9633.62	0.416271	0.0688794	6.04348	1.50825e-09	2.2506e-08
ENSG00000245662	79.876	-1.79074	0.296382	-6.04198	1.52231e-09	2.26821e-08
ENSG00000130635	44520.3	-0.704149	0.116542	-6.04203	1.52184e-09	2.26821e-08
ENSG00000151067	7394.13	-0.561558	0.0929477	-6.04165	1.52543e-09	2.27117e-08
ENSG00000069122	305.178	1.56198	0.258622	6.03963	1.54468e-09	2.29812e-08
ENSG00000104904	45318.5	-0.465391	0.0770677	-6.03873	1.55334e-09	2.3093e-08
ENSG00000127337	11116.2	-0.579734	0.0960191	-6.03769	1.56335e-09	2.32246e-08
ENSG00000071246	4705.84	0.85286	0.141335	6.0343	1.59655e-09	2.37002e-08
ENSG00000136167	3373.97	0.86664	0.143638	6.0335	1.60449e-09	2.38005e-08
ENSG00000198951	6944.24	-0.694294	0.115079	-6.0332	1.6074e-09	2.38127e-08
ENSG00000100567	34045.4	-0.445693	0.0738736	-6.03318	1.60768e-09	2.38127e-08
ENSG00000062282	3264.68	-0.607361	0.100768	-6.0273	1.66721e-09	2.46762e-08
ENSG00000125384	886.482	-1.1278	0.187122	-6.02708	1.66951e-09	2.4692e-08
ENSG00000156253	4456.88	0.62301	0.103427	6.02367	1.70503e-09	2.51988e-08
ENSG00000156239	2160.33	0.722272	0.119914	6.02326	1.7094e-09	2.52447e-08
ENSG00000227496	5356.67	-0.651838	0.108265	-6.02074	1.73622e-09	2.56221e-08
ENSG00000110048	21807.4	-0.454198	0.075441	-6.02058	1.73797e-09	2.5629e-08
ENSG00000118194	546.511	1.42802	0.237568	6.011	1.84388e-09	2.71708e-08
ENSG00000105048	35093	0.551649	0.0917842	6.01029	1.85195e-09	2.72697e-08
ENSG00000108861	15113.8	0.433379	0.0721154	6.00952	1.86078e-09	2.73796e-08
ENSG00000162769	6722.32	-0.574209	0.0955583	-6.00899	1.8668e-09	2.74481e-08
ENSG00000005059	20806.2	-0.356334	0.0593026	-6.00873	1.86981e-09	2.74722e-08
ENSG00000172890	11161	0.483918	0.0805963	6.00421	1.92262e-09	2.82275e-08
ENSG00000178033	580.656	1.28543	0.214098	6.00391	1.9262e-09	2.82594e-08
ENSG00000197410	32937.2	-0.46628	0.0776649	-6.00375	1.92817e-09	2.82677e-08
ENSG00000138138	29953.7	0.352594	0.0587808	5.99845	1.99206e-09	2.9183e-08
ENSG00000197102	116491	0.430735	0.0718544	5.99456	2.04038e-09	2.9869e-08
ENSG00000177311	25152.7	0.355109	0.0592426	5.99414	2.04561e-09	2.99238e-08
ENSG00000132432	10285.4	-0.610778	0.101923	-5.99255	2.06572e-09	3.01959e-08
ENSG00000156639	305133	0.317913	0.0530527	5.9924	2.06766e-09	3.02023e-08
ENSG00000140526	55679.5	-0.469547	0.0783645	-5.99183	2.07494e-09	3.02866e-08
ENSG00000223380	24452.8	0.352089	0.0587671	5.99126	2.0822e-09	3.03704e-08
ENSG00000105325	16727.3	-0.682251	0.113882	-5.99085	2.08745e-09	3.0425e-08
ENSG00000079819	159187	0.30842	0.0515456	5.98344	2.18479e-09	3.18205e-08
ENSG00000162374	1055.38	-1.01971	0.170533	-5.97957	2.23723e-09	3.25607e-08
ENSG00000143369	1503.23	1.02613	0.171751	5.97453	2.30753e-09	3.35595e-08
ENSG00000175792	47022.8	-0.328695	0.0550209	-5.974	2.31502e-09	3.36441e-08
ENSG00000214517	33503.8	0.322781	0.0540596	5.97084	2.3604e-09	3.42788e-08
ENSG00000140678	1422.4	1.02775	0.172246	5.96677	2.41995e-09	3.51182e-08
ENSG00000175643	17736.5	-0.590301	0.0989705	-5.96441	2.45519e-09	3.56037e-08
ENSG00000184384	36433.8	0.592221	0.0993138	5.96313	2.47458e-09	3.58591e-08
ENSG00000159110	7879.6	0.6055	0.101556	5.96221	2.48853e-09	3.60351e-08
ENSG00000198169	4133.65	0.594741	0.0998395	5.95697	2.5695e-09	3.71808e-08
ENSG00000154642	6664.15	0.570024	0.0957054	5.95603	2.58431e-09	3.73682e-08
ENSG00000162496	3011.02	-0.952569	0.159977	-5.95441	2.61006e-09	3.77134e-08
ENSG00000113916	8966.09	0.598805	0.100575	5.95382	2.6196e-09	3.7824e-08
ENSG00000048392	25840.8	0.415491	0.069793	5.95318	2.62974e-09	3.79431e-08
ENSG00000116729	125526	0.293891	0.0493688	5.95296	2.63329e-09	3.7967e-08
ENSG00000079931	17557.6	0.522087	0.0877574	5.94921	2.69435e-09	3.88196e-08
ENSG00000127054	3762.12	-0.730304	0.122769	-5.9486	2.70449e-09	3.89376e-08
ENSG00000140416	42226.3	0.301065	0.0506161	5.94801	2.71418e-09	3.90492e-08
ENSG00000100522	10027.5	-0.428701	0.0721336	-5.94315	2.7959e-09	4.01961e-08
ENSG00000244879	1295.92	-0.999518	0.168241	-5.94101	2.83277e-09	4.0697e-08
ENSG00000133193	23532.8	0.368088	0.062002	5.93672	2.90776e-09	4.17445e-08
ENSG00000029639	7981.14	-0.447754	0.0754959	-5.93083	3.01406e-09	4.32395e-08
ENSG00000130997	3362.23	0.691194	0.116596	5.92813	3.0641e-09	4.39261e-08
ENSG00000164989	9969.03	-0.433369	0.073109	-5.92772	3.07176e-09	4.40045e-08
ENSG00000185842	17533.6	0.440292	0.0743676	5.92048	3.21008e-09	4.59531e-08
ENSG00000239332	1095.43	-1.30834	0.2211	-5.91742	3.27039e-09	4.67831e-08
ENSG00000139174	38993.8	0.312681	0.0528468	5.91674	3.28382e-09	4.69418e-08
ENSG00000095319	37969	-0.34589	0.0584672	-5.91596	3.29943e-09	4.71314e-08
ENSG00000147905	47252.2	-0.462357	0.07817	-5.91476	3.32368e-09	4.7444e-08
ENSG00000213190	4955.44	0.672855	0.113808	5.91217	3.37621e-09	4.81596e-08
ENSG00000163378	7452.1	-0.533273	0.0902176	-5.91096	3.40119e-09	4.84815e-08
ENSG00000146085	15669.8	-0.423881	0.0717468	-5.908	3.46277e-09	4.93242e-08
ENSG00000196338	2253.81	0.786555	0.13318	5.90595	3.50623e-09	4.99078e-08
ENSG00000177675	3323.95	0.790574	0.133934	5.9027	3.57593e-09	5.08639e-08
ENSG00000169126	14852.2	-0.464339	0.0786678	-5.90254	3.57951e-09	5.08787e-08
ENSG00000092445	2107.45	-0.784685	0.132965	-5.90142	3.60379e-09	5.11876e-08
ENSG00000137822	5770.96	-0.547513	0.0928046	-5.89963	3.6431e-09	5.17078e-08
ENSG00000196781	18958.1	-0.446899	0.0757517	-5.89952	3.64557e-09	5.17078e-08
ENSG00000164978	6223.98	-0.62972	0.106766	-5.89811	3.67685e-09	5.21147e-08
ENSG00000131398	4366.22	0.746795	0.126744	5.89215	3.812e-09	5.39871e-08
ENSG00000141101	5775.39	-0.635692	0.10789	-5.89205	3.81433e-09	5.39871e-08
ENSG00000148942	870.204	1.07372	0.182335	5.88873	3.89178e-09	5.50444e-08
ENSG00000136937	19337.6	-0.436149	0.0740875	-5.88694	3.934e-09	5.56024e-08
ENSG00000167508	2329.07	-0.719069	0.122172	-5.88571	3.96344e-09	5.5979e-08
ENSG00000204060	2259.99	0.809822	0.137622	5.88437	3.99568e-09	5.63947e-08
ENSG00000145569	3396.03	-0.660361	0.112227	-5.88417	4.00062e-09	5.64248e-08
ENSG00000166317	370.72	1.55397	0.264143	5.88308	4.02705e-09	5.67576e-08
ENSG00000179403	123.331	-1.76136	0.299668	-5.87772	4.15949e-09	5.85832e-08
ENSG00000250722	8599.91	-0.686143	0.116741	-5.87747	4.16584e-09	5.86314e-08
ENSG00000198000	6714.72	-0.650531	0.110691	-5.87702	4.17727e-09	5.87512e-08
ENSG00000114861	115000	-0.337643	0.0575164	-5.87038	4.34803e-09	6.111e-08
ENSG00000069702	18273.5	0.698977	0.119135	5.8671	4.43491e-09	6.22874e-08
ENSG00000144744	11457.3	-0.524913	0.0895035	-5.86472	4.49895e-09	6.31426e-08
ENSG00000164109	6571.89	-0.573681	0.097856	-5.8625	4.55951e-09	6.39479e-08
ENSG00000103091	29608.9	-0.34273	0.0584686	-5.86178	4.57944e-09	6.41825e-08
ENSG00000144821	1231.87	-0.931771	0.159003	-5.86008	4.62639e-09	6.47953e-08
ENSG00000074047	71363.6	0.418408	0.0714401	5.85676	4.71994e-09	6.60593e-08
ENSG00000111913	8534.71	0.960237	0.163981	5.85579	4.74755e-09	6.63995e-08
ENSG00000104738	27698.6	-0.352776	0.0602616	-5.85408	4.79646e-09	6.70369e-08
ENSG00000248596	475.1	-1.57863	0.269737	-5.85248	4.84291e-09	6.7639e-08
ENSG00000259888	152.783	1.72892	0.295441	5.85198	4.85767e-09	6.7798e-08
ENSG00000023892	1632.46	0.811375	0.138679	5.85075	4.89361e-09	6.82521e-08
ENSG00000006534	2727.11	-0.709409	0.121362	-5.84541	5.05336e-09	7.04312e-08
ENSG00000167889	6634.61	0.710576	0.121575	5.84474	5.07374e-09	7.06662e-08
ENSG00000183723	16745.3	-0.562202	0.0962026	-5.84394	5.09807e-09	7.09558e-08
ENSG00000259485	22965.8	-0.58337	0.0998871	-5.84029	5.21098e-09	7.24771e-08
ENSG00000100593	316.089	1.47211	0.252113	5.83909	5.24862e-09	7.295e-08
ENSG00000140968	2176.42	-0.746585	0.127978	-5.83372	5.42041e-09	7.52856e-08
ENSG00000168003	18930.5	-0.350477	0.0600911	-5.83243	5.46268e-09	7.58201e-08
ENSG00000161912	1857.67	-0.771241	0.132288	-5.83002	5.54193e-09	7.6867e-08
ENSG00000213741	52422.7	-0.575855	0.0987981	-5.8286	5.5893e-09	7.74705e-08
ENSG00000139209	1428.03	0.883376	0.15169	5.82355	5.76121e-09	7.97982e-08
ENSG00000185499	1305.7	-0.852218	0.146422	-5.82027	5.87518e-09	8.13206e-08
ENSG00000168917	995.705	1.06119	0.18245	5.81633	6.01549e-09	8.32054e-08
ENSG00000149262	30126.7	-0.461621	0.0793697	-5.81609	6.0239e-09	8.32642e-08
ENSG00000142920	1121.55	1.0172	0.175011	5.81221	6.16523e-09	8.51592e-08
ENSG00000073464	6192.72	0.484694	0.0834453	5.80852	6.30266e-09	8.69975e-08
ENSG00000100994	22094.7	-0.533249	0.0918528	-5.80547	6.4185e-09	8.85356e-08
ENSG00000151575	6431.79	-0.477816	0.0823078	-5.80523	6.42762e-09	8.86004e-08
ENSG00000198133	1115.89	1.26784	0.218417	5.80465	6.45009e-09	8.88493e-08
ENSG00000175414	3443.64	0.68067	0.117275	5.80403	6.47401e-09	8.90564e-08
ENSG00000104164	9665.42	-0.472176	0.0813528	-5.80406	6.47289e-09	8.90564e-08
ENSG00000173705	7868.84	-0.489338	0.0843406	-5.80193	6.55577e-09	9.01193e-08
ENSG00000166477	13886.3	-0.591046	0.101893	-5.80063	6.60665e-09	9.07566e-08
ENSG00000095397	1950.17	-0.952329	0.164227	-5.79885	6.67722e-09	9.16633e-08
ENSG00000182831	9816.41	-0.451705	0.077911	-5.7977	6.72301e-09	9.22289e-08
ENSG00000107201	15353	0.446577	0.0770793	5.79374	6.88376e-09	9.43696e-08
ENSG00000116954	8009.68	0.48686	0.0840519	5.79238	6.9396e-09	9.50701e-08
ENSG00000105514	383.351	-1.40831	0.243247	-5.78961	7.05505e-09	9.65859e-08
ENSG00000161544	342.822	1.4807	0.255795	5.78861	7.09712e-09	9.70956e-08
ENSG00000146070	1402.14	0.979076	0.16918	5.78718	7.15791e-09	9.78605e-08
ENSG00000185361	6715.98	-0.616273	0.10652	-5.78554	7.22808e-09	9.87525e-08
ENSG00000157064	7341.31	0.692129	0.119659	5.78419	7.28644e-09	9.94823e-08
ENSG00000111452	4612.69	0.701373	0.121292	5.78252	7.35888e-09	1.00403e-07
ENSG00000132661	1474.84	-0.96695	0.16726	-5.78112	7.42041e-09	1.01174e-07
ENSG00000059804	4821.52	0.535584	0.0926713	5.77939	7.49709e-09	1.0215e-07
ENSG00000070882	55825.7	0.376092	0.0651108	5.77619	7.64119e-09	1.04043e-07
ENSG00000180229	6281.45	0.535718	0.0927748	5.77438	7.72351e-09	1.05092e-07
ENSG00000168297	12168.2	-0.579424	0.100351	-5.77397	7.74246e-09	1.05279e-07
ENSG00000095777	20464.9	-0.739684	0.128115	-5.7736	7.7594e-09	1.05437e-07
ENSG00000166833	68687.8	-0.458496	0.0794453	-5.77122	7.86984e-09	1.06866e-07
ENSG00000145241	12956.5	-0.529318	0.0917315	-5.7703	7.9131e-09	1.07381e-07
ENSG00000197119	1809.64	0.893691	0.15497	5.76685	8.07648e-09	1.09524e-07
ENSG00000112406	13557.8	-0.378857	0.0657028	-5.76622	8.10698e-09	1.09863e-07
ENSG00000117318	2634.95	-0.789326	0.137121	-5.75643	8.59116e-09	1.16346e-07
ENSG00000140259	11448	-0.552967	0.0960905	-5.75465	8.6824e-09	1.17502e-07
ENSG00000099194	24907.8	-0.548392	0.0953223	-5.75304	8.76546e-09	1.18546e-07
ENSG00000185261	1170.15	0.917085	0.159648	5.74443	9.22318e-09	1.24653e-07
ENSG00000109911	65546.5	-0.472252	0.0822697	-5.74029	9.45138e-09	1.27651e-07
ENSG00000070950	38012.5	-0.626367	0.109124	-5.73994	9.47117e-09	1.27832e-07
ENSG00000118557	1255.78	-1.14888	0.200246	-5.73735	9.61689e-09	1.29712e-07
ENSG00000182253	588.791	-1.24032	0.216245	-5.73569	9.71135e-09	1.30869e-07
ENSG00000162408	10529.4	0.528659	0.0921713	5.73562	9.71573e-09	1.30869e-07
ENSG00000100711	1085.63	1.24235	0.216631	5.73485	9.75991e-09	1.31376e-07
ENSG00000166979	1281.5	1.02385	0.178549	5.7343	9.79168e-09	1.31715e-07
ENSG00000146574	2180.01	-0.704419	0.122867	-5.73317	9.85682e-09	1.32503e-07
ENSG00000068784	58111.5	-0.363313	0.0633879	-5.73159	9.94927e-09	1.33656e-07
ENSG00000225810	110.729	1.69022	0.295041	5.72875	1.01174e-08	1.35823e-07
ENSG00000167555	940.571	1.06459	0.18589	5.72701	1.02214e-08	1.37128e-07
ENSG00000136810	23918.2	-0.443607	0.0775103	-5.7232	1.04537e-08	1.4015e-07
ENSG00000131013	17370	-0.37439	0.0654563	-5.7197	1.06714e-08	1.42973e-07
ENSG00000165424	32682.1	0.485377	0.0849065	5.71661	1.08671e-08	1.45499e-07
ENSG00000013523	7853.5	0.619426	0.108376	5.71553	1.09365e-08	1.4633e-07
ENSG00000169371	6345.66	-0.453128	0.0793062	-5.71366	1.10573e-08	1.47848e-07
ENSG00000154319	1894.05	0.723884	0.126712	5.71285	1.11101e-08	1.48455e-07
ENSG00000130024	7588.83	0.507502	0.0888416	5.71243	1.11372e-08	1.48718e-07
ENSG00000178700	1255.62	-0.894115	0.156657	-5.70745	1.14679e-08	1.52931e-07
ENSG00000051180	7774.01	-0.689418	0.12079	-5.70756	1.14605e-08	1.52931e-07
ENSG00000131023	16318.7	-0.481151	0.0843212	-5.70616	1.15551e-08	1.53991e-07
ENSG00000137776	41347.8	-0.320037	0.0560894	-5.70584	1.1577e-08	1.54181e-07
ENSG00000131626	48017.3	0.462697	0.0811313	5.70306	1.17674e-08	1.56612e-07
ENSG00000166716	18405.9	-0.474131	0.0831389	-5.70288	1.17802e-08	1.56679e-07
ENSG00000115486	4009.1	0.664637	0.116551	5.70253	1.1804e-08	1.56891e-07
ENSG00000184661	46040.6	-0.52028	0.0912746	-5.70016	1.19694e-08	1.58985e-07
ENSG00000129534	34770.3	-0.559579	0.0982396	-5.69607	1.22602e-08	1.6274e-07
ENSG00000168824	4285.79	0.625155	0.109839	5.69159	1.25865e-08	1.6696e-07
ENSG00000133026	94272.1	-0.328067	0.0576452	-5.69115	1.26186e-08	1.67276e-07
ENSG00000176912	2254.4	-1.09593	0.192586	-5.6906	1.26593e-08	1.67705e-07
ENSG00000117335	29913.4	0.330132	0.0580181	5.69016	1.26919e-08	1.68026e-07
ENSG00000168994	5632.56	0.478863	0.0842142	5.68625	1.2986e-08	1.71806e-07
ENSG00000141519	1762.5	0.774425	0.136237	5.6844	1.31271e-08	1.73559e-07
ENSG00000175662	13865.3	-0.435172	0.0765841	-5.68228	1.32909e-08	1.75608e-07
ENSG00000132639	4417.24	0.784336	0.138039	5.682	1.33128e-08	1.75781e-07
ENSG00000228623	1978.77	0.721902	0.127097	5.67994	1.34744e-08	1.77799e-07
ENSG00000217555	4683.74	-0.559153	0.0984683	-5.6785	1.35879e-08	1.79178e-07
ENSG00000135049	29253	-0.651331	0.114725	-5.67731	1.3683e-08	1.80314e-07
ENSG00000245694	2655.16	-0.891003	0.156979	-5.67592	1.37943e-08	1.81662e-07
ENSG00000103381	25428	-0.378059	0.0666451	-5.67272	1.40549e-08	1.84972e-07
ENSG00000109832	258.487	1.70185	0.30009	5.67112	1.41864e-08	1.8658e-07
ENSG00000248874	4729.75	-0.761363	0.134317	-5.66842	1.44117e-08	1.89355e-07
ENSG00000259316	6947.28	-0.85449	0.150747	-5.66837	1.44162e-08	1.89355e-07
ENSG00000227345	19953.5	0.325054	0.0573511	5.66779	1.44652e-08	1.89874e-07
ENSG00000133195	140447	0.328115	0.0579043	5.66652	1.4573e-08	1.91164e-07
ENSG00000141568	47799.3	0.431385	0.0761445	5.66535	1.46723e-08	1.92341e-07
ENSG00000090857	16721.4	-0.52468	0.0926353	-5.66394	1.4794e-08	1.93809e-07
ENSG00000230258	685.563	-1.11081	0.19627	-5.6596	1.51726e-08	1.98639e-07
ENSG00000100077	85424.6	-0.479266	0.0847431	-5.65552	1.55376e-08	2.03285e-07
ENSG00000173905	52319.6	-0.376697	0.0666235	-5.65412	1.56647e-08	2.04815e-07
ENSG00000158201	8591.11	0.438178	0.0775198	5.65246	1.58169e-08	2.0667e-07
ENSG00000241058	17860.8	-0.498473	0.0882082	-5.65109	1.59431e-08	2.08184e-07
ENSG00000214135	6375.15	0.5243	0.0928049	5.64949	1.60923e-08	2.09996e-07
ENSG00000067900	62974.4	0.440757	0.078025	5.64893	1.61452e-08	2.10548e-07
ENSG00000174607	19959.2	-0.416109	0.0736915	-5.64663	1.63624e-08	2.13243e-07
ENSG00000122176	171.771	-1.63499	0.289583	-5.64601	1.64211e-08	2.13869e-07
ENSG00000153064	13134.1	0.703253	0.124563	5.64577	1.64444e-08	2.14033e-07
ENSG00000054356	4945.61	-0.840828	0.14896	-5.64468	1.65491e-08	2.15159e-07
ENSG00000181019	14311.6	-0.401346	0.071102	-5.64464	1.65523e-08	2.15159e-07
ENSG00000132470	3412.66	0.868036	0.153821	5.64316	1.66958e-08	2.16883e-07
ENSG00000100078	107.033	-1.71229	0.303652	-5.639	1.71037e-08	2.22039e-07
ENSG00000112182	18173.8	-0.528904	0.0938158	-5.63769	1.72344e-08	2.2359e-07
ENSG00000205670	1951.63	0.760084	0.134833	5.63722	1.72816e-08	2.23913e-07
ENSG00000235269	30668.1	0.578774	0.102668	5.63732	1.72719e-08	2.23913e-07
ENSG00000156103	57870.5	-0.606341	0.107609	-5.63466	1.75405e-08	2.27121e-07
ENSG00000087302	19443.4	-0.475741	0.0844637	-5.63249	1.77626e-08	2.29849e-07
ENSG00000072657	9758.07	-0.616849	0.109548	-5.63087	1.79301e-08	2.31867e-07
ENSG00000134153	19551	0.37958	0.0674671	5.62615	1.84274e-08	2.38145e-07
ENSG00000149269	89478.9	-0.322956	0.0574115	-5.62528	1.85211e-08	2.39201e-07
ENSG00000153044	10741.6	-0.568134	0.101023	-5.62383	1.86774e-08	2.41065e-07
ENSG00000152284	20014.8	0.577497	0.102751	5.62037	1.90552e-08	2.45783e-07
ENSG00000147852	4179.73	-0.74459	0.132535	-5.61809	1.93085e-08	2.48889e-07
ENSG00000142197	9355.61	0.597676	0.10647	5.61355	1.9822e-08	2.55345e-07
ENSG00000227051	9205.26	0.424285	0.075614	5.6112	2.00933e-08	2.58674e-07
ENSG00000050438	7564.3	-0.557872	0.0994335	-5.61051	2.01733e-08	2.59538e-07
ENSG00000245322	77.5044	1.65336	0.294863	5.60721	2.05611e-08	2.64357e-07
ENSG00000101928	4902.06	0.763879	0.13626	5.60603	2.0702e-08	2.65999e-07
ENSG00000143412	462.486	1.25381	0.223754	5.60352	2.10044e-08	2.69711e-07
ENSG00000226674	77.3625	1.65163	0.294824	5.60209	2.11788e-08	2.71777e-07
ENSG00000144136	35018.9	0.437459	0.0780973	5.60146	2.12548e-08	2.72577e-07
ENSG00000117153	9683.39	-0.412261	0.0736411	-5.59825	2.16525e-08	2.775e-07
ENSG00000143147	4663.25	0.658371	0.117693	5.59397	2.21938e-08	2.84257e-07
ENSG00000197535	49004.1	-0.522686	0.0934405	-5.59378	2.22176e-08	2.8438e-07
ENSG00000234261	72.0832	-1.63917	0.293042	-5.59365	2.22348e-08	2.84418e-07
ENSG00000114770	15282	0.409453	0.0732348	5.59097	2.25811e-08	2.88664e-07
ENSG00000125730	5557.78	0.782056	0.139893	5.59037	2.26585e-08	2.89469e-07
ENSG00000153956	78624.3	-0.337907	0.0604721	-5.58782	2.29943e-08	2.93572e-07
ENSG00000082497	4652.51	0.582077	0.104183	5.58705	2.30954e-08	2.94675e-07
ENSG00000066629	12555.2	-0.567887	0.101647	-5.58686	2.31212e-08	2.94817e-07
ENSG00000162585	3322.37	-0.604197	0.108159	-5.58618	2.32115e-08	2.9578e-07
ENSG00000144824	96200.9	0.410371	0.0734755	5.58515	2.33505e-08	2.97364e-07
ENSG00000002834	120321	0.319796	0.0572666	5.58434	2.34586e-08	2.9855e-07
ENSG00000223478	2973.97	-0.864057	0.154826	-5.58083	2.39377e-08	3.04455e-07
ENSG00000111331	7337.6	0.450374	0.0807089	5.58023	2.40199e-08	3.05307e-07
ENSG00000165156	17204.7	-0.455019	0.0815523	-5.57948	2.41241e-08	3.06437e-07
ENSG00000135506	24278.5	-0.393054	0.0704565	-5.57867	2.42365e-08	3.0767e-07
ENSG00000235774	398.802	-1.30599	0.234287	-5.57433	2.48487e-08	3.15243e-07
ENSG00000113552	10982.1	0.394015	0.0707348	5.57032	2.54277e-08	3.22384e-07
ENSG00000089723	2719.38	0.88483	0.158857	5.56998	2.54773e-08	3.22809e-07
ENSG00000184867	6272.68	0.474082	0.0851195	5.5696	2.55323e-08	3.23302e-07
ENSG00000073910	4333.54	0.800042	0.14365	5.56939	2.55627e-08	3.23482e-07
ENSG00000087086	11852.4	-0.652462	0.117158	-5.56909	2.5608e-08	3.23852e-07
ENSG00000197780	15690.9	0.577264	0.103683	5.5676	2.58279e-08	3.26427e-07
ENSG00000225972	31677.6	0.448037	0.0805188	5.56438	2.63084e-08	3.32291e-07
ENSG00000156795	40171.6	-0.45627	0.0820288	-5.56231	2.66221e-08	3.36041e-07
ENSG00000177885	52570.8	0.304606	0.054795	5.55902	2.71298e-08	3.42234e-07
ENSG00000175832	54319.5	0.597345	0.107461	5.55872	2.71756e-08	3.42597e-07
ENSG00000186205	950.658	-1.06299	0.191268	-5.55762	2.73479e-08	3.44552e-07
ENSG00000124406	21946.8	-0.645053	0.116088	-5.55661	2.75064e-08	3.46332e-07
ENSG00000117450	112844	-0.347943	0.062631	-5.55545	2.76896e-08	3.4842e-07
ENSG00000167654	2112.5	-0.756706	0.136236	-5.55437	2.78613e-08	3.50361e-07
ENSG00000163159	8149.84	0.43409	0.0781704	5.55312	2.80611e-08	3.52652e-07
ENSG00000186867	2759.75	-0.873828	0.157433	-5.55047	2.84903e-08	3.57822e-07
ENSG00000100490	2862.71	-0.941999	0.169752	-5.54927	2.86869e-08	3.60066e-07
ENSG00000134240	1233.1	-1.20903	0.218045	-5.54487	2.94179e-08	3.69011e-07
ENSG00000176165	73.7324	-1.62521	0.293132	-5.5443	2.95132e-08	3.69974e-07
ENSG00000251095	1184.2	1.12867	0.203667	5.54175	2.99471e-08	3.7518e-07
ENSG00000154727	5029.92	0.553844	0.0999449	5.5415	2.99896e-08	3.75477e-07
ENSG00000104870	4940.6	0.821362	0.148309	5.53816	3.05658e-08	3.82454e-07
ENSG00000101294	31204.1	-0.334932	0.0604928	-5.53673	3.08171e-08	3.85357e-07
ENSG00000101346	13224	-0.397376	0.0717826	-5.53583	3.09761e-08	3.87104e-07
ENSG00000135919	14483.8	0.514578	0.0929595	5.53551	3.10327e-08	3.8757e-07
ENSG00000182168	5325.13	1.0689	0.193108	5.53525	3.10782e-08	3.87897e-07
ENSG00000247240	1720.51	-0.923076	0.166794	-5.53422	3.12619e-08	3.89731e-07
ENSG00000111696	9808.55	0.672734	0.121559	5.53421	3.1264e-08	3.89731e-07
ENSG00000069956	46563.7	-0.386541	0.0698626	-5.53288	3.15018e-08	3.92453e-07
ENSG00000249158	1573.6	1.23373	0.223003	5.53233	3.16009e-08	3.93443e-07
ENSG00000213918	2132.63	0.857329	0.154972	5.53215	3.16337e-08	3.93607e-07
ENSG00000188906	10003.9	-0.509719	0.0921456	-5.53168	3.17186e-08	3.94419e-07
ENSG00000137090	332.717	-1.56956	0.284157	-5.52358	3.32161e-08	4.12784e-07
ENSG00000198795	17419	0.688195	0.124709	5.5184	3.42099e-08	4.24871e-07
ENSG00000228630	1492.57	0.915683	0.165981	5.51681	3.45201e-08	4.2846e-07
ENSG00000100271	2838.63	-0.675043	0.122453	-5.51266	3.53455e-08	4.38433e-07
ENSG00000174004	494.871	1.49789	0.271851	5.50997	3.58895e-08	4.44905e-07
ENSG00000198825	25422.1	0.439653	0.079828	5.5075	3.63961e-08	4.50907e-07
ENSG00000184838	89149.8	0.430062	0.0781236	5.50489	3.69397e-08	4.5736e-07
ENSG00000108960	20777.3	0.461838	0.0839185	5.50341	3.72509e-08	4.60928e-07
ENSG00000067369	48073.8	-0.407902	0.0741319	-5.50238	3.747e-08	4.63353e-07
ENSG00000205309	1194.42	-0.938896	0.170835	-5.49592	3.88669e-08	4.80331e-07
ENSG00000131374	295529	-0.480027	0.0873678	-5.49432	3.92212e-08	4.84412e-07
ENSG00000259048	75.3364	1.615	0.293947	5.49419	3.92517e-08	4.84491e-07
ENSG00000108798	685.282	1.15208	0.209725	5.49329	3.94508e-08	4.86649e-07
ENSG00000087903	13615.7	-0.499673	0.0909916	-5.49142	3.9872e-08	4.91357e-07
ENSG00000186153	68123.2	-0.329755	0.0600496	-5.49138	3.98814e-08	4.91357e-07
ENSG00000102781	25299	-0.379489	0.0691167	-5.49056	4.00664e-08	4.93333e-07
ENSG00000125648	18641	-0.510319	0.0929566	-5.48986	4.02254e-08	4.94987e-07
ENSG00000101439	4942.31	-0.654851	0.119304	-5.48893	4.04372e-08	4.97288e-07
ENSG00000244128	11383.8	0.941779	0.171618	5.48765	4.07313e-08	5.00598e-07
ENSG00000248663	3410.81	-1.02203	0.186256	-5.48722	4.08314e-08	5.01522e-07
ENSG00000152137	12819	-0.454531	0.0828902	-5.48353	4.16922e-08	5.11782e-07
ENSG00000242349	1448.48	-0.779714	0.142227	-5.48218	4.20119e-08	5.1539e-07
ENSG00000186854	5275.11	0.659764	0.120389	5.48025	4.24721e-08	5.20718e-07
ENSG00000198108	24100.6	-0.448234	0.0818141	-5.47869	4.2849e-08	5.25018e-07
ENSG00000121152	61967.5	-0.361974	0.0660724	-5.47844	4.29085e-08	5.25427e-07
ENSG00000159128	128475	0.32347	0.0590634	5.47666	4.3344e-08	5.30436e-07
ENSG00000070831	20249.8	-0.448184	0.0818472	-5.47587	4.35379e-08	5.32483e-07
ENSG00000162063	24271	-0.362949	0.0662963	-5.47465	4.38384e-08	5.35832e-07
ENSG00000130203	256.932	1.59453	0.291945	5.46176	4.71446e-08	5.75893e-07
ENSG00000122958	55064.9	0.341377	0.0625149	5.46072	4.74201e-08	5.78906e-07
ENSG00000151233	24104.4	0.294206	0.0538969	5.45867	4.79712e-08	5.85278e-07
ENSG00000125966	13908.4	0.696164	0.12754	5.45841	4.80412e-08	5.85775e-07
ENSG00000161082	976.911	-0.896906	0.164353	-5.4572	4.83705e-08	5.89105e-07
ENSG00000143401	34251.1	-0.458982	0.0841059	-5.45719	4.83729e-08	5.89105e-07
ENSG00000141551	60322.1	0.36914	0.0676533	5.45635	4.86012e-08	5.91525e-07
ENSG00000150867	100612	0.363569	0.0666398	5.45574	4.877e-08	5.93221e-07
ENSG00000139629	6838.21	0.709459	0.130106	5.45292	4.95503e-08	6.02347e-07
ENSG00000134339	172.659	1.60895	0.295118	5.45189	4.98366e-08	6.0546e-07
ENSG00000141580	31181.3	0.304139	0.0558007	5.45046	5.024e-08	6.09992e-07
ENSG00000237647	96.8423	1.59603	0.292921	5.44866	5.07499e-08	6.15e-07
ENSG00000188042	2464.03	0.939389	0.172403	5.44881	5.07094e-08	6.15e-07
ENSG00000163605	23624.7	-0.348053	0.0638784	-5.44868	5.07464e-08	6.15e-07
ENSG00000131724	29164	-0.351808	0.0645688	-5.44857	5.0775e-08	6.15e-07
ENSG00000077274	780.934	1.05425	0.193644	5.44425	5.2025e-08	6.2976e-07
ENSG00000182256	12781.2	-0.398448	0.0731915	-5.44391	5.21234e-08	6.30571e-07
ENSG00000115556	587.642	1.16282	0.213661	5.44238	5.25732e-08	6.34879e-07
ENSG00000156958	18908.8	-0.432018	0.0793799	-5.44242	5.2563e-08	6.34879e-07
ENSG00000176105	100322	0.401078	0.0736955	5.44238	5.25744e-08	6.34879e-07
ENSG00000152315	3297.27	0.940062	0.172759	5.44147	5.28423e-08	6.37731e-07
ENSG00000050405	66295.9	0.451456	0.0829794	5.44058	5.31079e-08	6.4055e-07
ENSG00000164306	7356.9	-0.426835	0.0784564	-5.44041	5.31592e-08	6.40784e-07
ENSG00000066735	2234.75	0.99019	0.182018	5.44007	5.32593e-08	6.41605e-07
ENSG00000235954	8904.89	-0.384278	0.0706417	-5.43982	5.33353e-08	6.42136e-07
ENSG00000182870	1528.06	0.936425	0.172147	5.43969	5.3374e-08	6.42216e-07
ENSG00000132680	9921.35	0.383854	0.0705805	5.43852	5.37241e-08	6.46041e-07
ENSG00000148053	1583.26	1.01066	0.185853	5.43796	5.38952e-08	6.47711e-07
ENSG00000140455	35903.6	-0.382123	0.0703488	-5.43183	5.57797e-08	6.69958e-07
ENSG00000106153	11793.7	-0.499224	0.0919427	-5.42973	5.64388e-08	6.77468e-07
ENSG00000033170	75417.3	0.458781	0.0845046	5.42907	5.66491e-08	6.79586e-07
ENSG00000116704	9130.26	0.425324	0.0783695	5.42717	5.72541e-08	6.86434e-07
ENSG00000066135	49069.3	-0.319727	0.0589241	-5.42607	5.76071e-08	6.90253e-07
ENSG00000021762	14270.9	0.711131	0.131092	5.42468	5.80593e-08	6.95257e-07
ENSG00000169164	408.872	1.3122	0.241945	5.42356	5.84222e-08	6.99186e-07
ENSG00000146576	9936.28	-0.493007	0.0909381	-5.42134	5.91528e-08	7.07507e-07
ENSG00000134108	59717.5	0.356343	0.0657498	5.41968	5.97063e-08	7.13701e-07
ENSG00000110675	1178.57	-0.965503	0.178243	-5.41677	6.06861e-08	7.24983e-07
ENSG00000162419	13325.3	-0.458401	0.0846611	-5.41454	6.14473e-08	7.33639e-07
ENSG00000144711	58273.7	0.39862	0.0736361	5.41338	6.18469e-08	7.37971e-07
ENSG00000126821	14431.9	0.372873	0.0688834	5.4131	6.1942e-08	7.38667e-07
ENSG00000104951	917.021	1.17167	0.216489	5.41218	6.22635e-08	7.4206e-07
ENSG00000177337	1124.35	0.852676	0.157552	5.41203	6.23147e-08	7.4223e-07
ENSG00000005483	42770.7	0.534118	0.098731	5.40983	6.3085e-08	7.50959e-07
ENSG00000136986	21794.9	-0.314688	0.0581747	-5.40936	6.3251e-08	7.52488e-07
ENSG00000156587	9058.33	0.582954	0.107818	5.40684	6.41463e-08	7.62687e-07
ENSG00000117586	246.322	1.43714	0.266047	5.40184	6.59597e-08	7.83784e-07
ENSG00000091317	23663	0.328365	0.0608056	5.40024	6.6552e-08	7.90354e-07
ENSG00000177738	2299.2	0.667519	0.123659	5.39808	6.73593e-08	7.99468e-07
ENSG00000152240	9629.86	-0.427418	0.0792355	-5.39427	6.88008e-08	8.16095e-07
ENSG00000100206	1745.07	-0.752029	0.139461	-5.3924	6.95246e-08	8.23258e-07
ENSG00000198157	36203.3	-0.586306	0.108727	-5.39247	6.94959e-08	8.23258e-07
ENSG00000053254	88113.1	0.315999	0.0586009	5.39239	6.95278e-08	8.23258e-07
ENSG00000203930	2089.94	1.03294	0.191647	5.38983	7.05255e-08	8.34579e-07
ENSG00000101210	52253.6	-0.547975	0.101679	-5.38925	7.07543e-08	8.36793e-07
ENSG00000144596	742.83	1.15987	0.215232	5.38894	7.08742e-08	8.3759e-07
ENSG00000116254	8475.13	-0.509751	0.0945935	-5.38886	7.09051e-08	8.3759e-07
ENSG00000251664	1786.53	1.10209	0.204524	5.38857	7.10207e-08	8.38462e-07
ENSG00000187391	21548.6	-0.494036	0.091697	-5.38769	7.13673e-08	8.42059e-07
ENSG00000126934	13353.4	-0.566238	0.105101	-5.38754	7.14295e-08	8.42298e-07
ENSG00000155849	11689.5	-0.41858	0.0776972	-5.38732	7.15141e-08	8.428e-07
ENSG00000090686	39255.9	-0.427579	0.0793887	-5.38589	7.20877e-08	8.48563e-07
ENSG00000102893	49164.9	-0.41679	0.0773855	-5.38589	7.20871e-08	8.48563e-07
ENSG00000152061	84732	0.316453	0.0587623	5.38531	7.23187e-08	8.50783e-07
ENSG00000166199	9058.46	-0.410321	0.0762133	-5.38384	7.2912e-08	8.5726e-07
ENSG00000134057	59382.2	-0.382186	0.0710597	-5.37838	7.516e-08	8.83174e-07
ENSG00000179104	22124.2	-0.44488	0.0827479	-5.37634	7.60164e-08	8.92714e-07
ENSG00000149212	23880.3	0.509123	0.0948001	5.37048	7.85253e-08	9.21639e-07
ENSG00000062598	34124.7	0.344298	0.0641318	5.3686	7.93502e-08	9.30777e-07
ENSG00000100599	20906.8	0.659819	0.123016	5.3637	8.15361e-08	9.55859e-07
ENSG00000147231	4502.67	-0.533097	0.0994163	-5.36227	8.21816e-08	9.62864e-07
ENSG00000244921	30231.2	0.528714	0.0986748	5.35814	8.40833e-08	9.84569e-07
ENSG00000140105	17349.8	0.342819	0.0640001	5.35654	8.48313e-08	9.92749e-07
ENSG00000150457	39507.9	0.329677	0.0615699	5.35451	8.57874e-08	1.00335e-06
ENSG00000159921	25565.7	-0.428144	0.0799733	-5.35359	8.62282e-08	1.00792e-06
ENSG00000183340	26474.5	0.456505	0.0853387	5.34933	8.82792e-08	1.03129e-06
ENSG00000166454	4353.01	-0.541672	0.101268	-5.34891	8.84853e-08	1.0325e-06
ENSG00000138614	16812.6	-0.340512	0.0636595	-5.34896	8.84627e-08	1.0325e-06
ENSG00000117228	795.405	1.1166	0.208836	5.34679	8.95266e-08	1.04404e-06
ENSG00000166068	27226.2	0.291204	0.0544767	5.34548	9.01771e-08	1.05102e-06
ENSG00000116147	74.0307	1.56369	0.292578	5.34454	9.06493e-08	1.05591e-06
ENSG00000161533	14195.5	0.374868	0.0701458	5.34413	9.08518e-08	1.05765e-06
ENSG00000223764	350.384	-1.33541	0.250022	-5.34117	9.23463e-08	1.07443e-06
ENSG00000135698	6774.83	-0.463468	0.0868004	-5.33946	9.3222e-08	1.08336e-06
ENSG00000159788	8712.64	-0.398757	0.0746811	-5.33946	9.32215e-08	1.08336e-06
ENSG00000114315	1150.6	0.989063	0.185479	5.33249	9.68777e-08	1.12519e-06
ENSG00000166166	778.509	1.11991	0.210073	5.33104	9.76544e-08	1.13356e-06
ENSG00000111665	1822.53	-0.701276	0.131565	-5.33028	9.80637e-08	1.13765e-06
ENSG00000063761	7619.82	0.746026	0.139971	5.32987	9.82854e-08	1.13932e-06
ENSG00000132182	31813.5	-0.519386	0.0974494	-5.3298	9.83214e-08	1.13932e-06
ENSG00000138678	9230.1	-0.576145	0.108127	-5.32842	9.90735e-08	1.14738e-06
ENSG00000238266	2348.67	0.82384	0.154766	5.32314	1.0199e-07	1.18047e-06
ENSG00000007341	6509.11	0.456577	0.0858143	5.32053	1.03465e-07	1.19686e-06
ENSG00000150630	22812.4	-0.453649	0.085285	-5.31922	1.04216e-07	1.20484e-06
ENSG00000071626	43624.6	-0.383579	0.0721322	-5.31772	1.05078e-07	1.21411e-06
ENSG00000178802	1337.48	-0.861418	0.162159	-5.31217	1.08325e-07	1.25031e-06
ENSG00000080503	38492.5	-0.322965	0.0607973	-5.31216	1.08335e-07	1.25031e-06
ENSG00000100697	22819.9	0.459971	0.0866063	5.31105	1.08992e-07	1.25717e-06
ENSG00000164916	29304.1	-0.485417	0.0914209	-5.3097	1.09809e-07	1.26586e-06
ENSG00000182359	415.874	-1.19547	0.225224	-5.30791	1.10892e-07	1.27761e-06
ENSG00000172922	2021.6	0.769525	0.144982	5.30774	1.10991e-07	1.27802e-06
ENSG00000114268	5721.54	-0.650429	0.122613	-5.30474	1.12831e-07	1.29846e-06
ENSG00000100109	15710.2	-0.34194	0.0644968	-5.30166	1.14754e-07	1.31983e-06
ENSG00000104177	8802.05	-0.54281	0.102401	-5.30081	1.15292e-07	1.32527e-06
ENSG00000086102	25314.1	-0.38377	0.0724324	-5.29832	1.1687e-07	1.34264e-06
ENSG00000184809	356.572	1.39285	0.26302	5.29561	1.18621e-07	1.36119e-06
ENSG00000168724	15337	-0.427145	0.080659	-5.2957	1.18564e-07	1.36119e-06
ENSG00000172009	14092.7	-0.658829	0.12445	-5.29394	1.19707e-07	1.37287e-06
ENSG00000115216	17125.9	0.318186	0.0601059	5.29375	1.1983e-07	1.37349e-06
ENSG00000224893	1900.68	-0.867856	0.163995	-5.29198	1.21e-07	1.38612e-06
ENSG00000198826	24703	-0.537644	0.101599	-5.29183	1.21099e-07	1.38646e-06
ENSG00000174839	12078.9	-0.588518	0.111272	-5.28899	1.22994e-07	1.40735e-06
ENSG00000117724	126933	-0.479422	0.0906662	-5.28777	1.23818e-07	1.41597e-06
ENSG00000119471	49143.8	-0.444848	0.0841987	-5.28331	1.26869e-07	1.45003e-06
ENSG00000165752	5249.56	0.714363	0.13524	5.2822	1.27645e-07	1.45807e-06
ENSG00000131116	6712.36	0.476801	0.0902697	5.28196	1.27807e-07	1.45909e-06
ENSG00000148057	231.948	-1.60323	0.303579	-5.28111	1.28402e-07	1.46506e-06
ENSG00000135951	2880.96	0.579613	0.109813	5.27818	1.30472e-07	1.48783e-06
ENSG00000137393	1739.51	0.857571	0.162527	5.27649	1.31684e-07	1.5008e-06
ENSG00000137876	7499.77	-0.650661	0.12334	-5.27536	1.32496e-07	1.50919e-06
ENSG00000148090	19432.3	-0.636011	0.120577	-5.27472	1.32961e-07	1.51363e-06
ENSG00000163535	50066.6	-0.50705	0.0961365	-5.27427	1.33282e-07	1.51643e-06
ENSG00000136068	91475.9	-0.389164	0.0737888	-5.27403	1.33463e-07	1.51762e-06
ENSG00000215252	8318.66	0.421751	0.0799731	5.27367	1.33725e-07	1.51974e-06
ENSG00000038358	3967.16	-0.615378	0.116742	-5.27125	1.355e-07	1.53904e-06
ENSG00000075151	185566	-0.397134	0.075342	-5.27108	1.35622e-07	1.53955e-06
ENSG00000109323	12592.4	0.427475	0.0811038	5.27071	1.35896e-07	1.54179e-06
ENSG00000137806	2223.48	-0.781315	0.148328	-5.26747	1.38317e-07	1.56837e-06
ENSG00000253844	88.5622	-1.52583	0.28972	-5.26656	1.39005e-07	1.57439e-06
ENSG00000196074	3678.55	0.686173	0.130287	5.26664	1.38944e-07	1.57439e-06
ENSG00000118900	12463.2	-0.470087	0.0892697	-5.26592	1.39486e-07	1.57895e-06
ENSG00000186998	1208.75	-0.90798	0.172489	-5.264	1.40958e-07	1.59471e-06
ENSG00000130529	10982.7	0.564688	0.107296	5.26292	1.41788e-07	1.6032e-06
ENSG00000171503	2326.85	-0.756943	0.143829	-5.2628	1.41875e-07	1.60328e-06
ENSG00000112742	21767.9	-0.558509	0.106154	-5.26129	1.43048e-07	1.61563e-06
ENSG00000065154	24356.9	0.382486	0.0727566	5.25707	1.46368e-07	1.6522e-06
ENSG00000120278	19576.3	0.403001	0.0766635	5.25675	1.46626e-07	1.65418e-06
ENSG00000198858	7245.23	-0.604822	0.115218	-5.24936	1.52627e-07	1.72091e-06
ENSG00000139083	103491	0.326243	0.0621767	5.24703	1.54571e-07	1.74185e-06
ENSG00000104969	27785.8	-0.578292	0.11031	-5.24241	1.58489e-07	1.785e-06
ENSG00000087157	18197.6	0.598997	0.114269	5.24198	1.58861e-07	1.78819e-06
ENSG00000146733	7683.29	-0.541195	0.103264	-5.24089	1.59802e-07	1.79777e-06
ENSG00000136560	24635.2	0.457567	0.0873925	5.23577	1.64298e-07	1.84732e-06
ENSG00000198931	1116.67	-0.889887	0.169969	-5.23558	1.64466e-07	1.84818e-06
ENSG00000144741	25077.1	-0.654876	0.125195	-5.23086	1.68723e-07	1.89495e-06
ENSG00000120647	18340.1	-0.347157	0.0663908	-5.22899	1.70435e-07	1.91311e-06
ENSG00000140022	25269.8	0.496307	0.0949367	5.22776	1.71574e-07	1.92481e-06
ENSG00000132854	1143.59	0.947376	0.18125	5.22692	1.7236e-07	1.93255e-06
ENSG00000136040	3360.86	0.73458	0.140577	5.22546	1.7372e-07	1.94671e-06
ENSG00000121289	15258.5	-0.334057	0.0639532	-5.22346	1.75612e-07	1.96681e-06
ENSG00000144407	90.0394	1.51806	0.290809	5.2201	1.78822e-07	2.00165e-06
ENSG00000163638	1391.38	-0.770665	0.147766	-5.21545	1.83375e-07	2.05147e-06
ENSG00000164970	14875.2	-0.487511	0.0934776	-5.21527	1.8355e-07	2.05228e-06
ENSG00000234840	10136	-0.551047	0.105665	-5.21503	1.83791e-07	2.05383e-06
ENSG00000146386	4910.85	0.567427	0.108836	5.21359	1.8522e-07	2.06865e-06
ENSG00000131951	626.755	-1.19012	0.228287	-5.21326	1.85553e-07	2.07122e-06
ENSG00000145416	6421.27	-0.913766	0.175296	-5.21271	1.86102e-07	2.07619e-06
ENSG00000166153	1401.11	0.90009	0.172771	5.20972	1.89126e-07	2.10875e-06
ENSG00000129422	36094.4	-0.531059	0.101988	-5.20705	1.91869e-07	2.13815e-06
ENSG00000069869	46677	-0.376598	0.0723692	-5.20384	1.95211e-07	2.17418e-06
ENSG00000139354	20404.7	-0.486541	0.0935055	-5.20334	1.95737e-07	2.17884e-06
ENSG00000250938	1141.87	-1.41285	0.271565	-5.2026	1.96519e-07	2.18633e-06
ENSG00000198887	35332.2	-0.485991	0.0934402	-5.20109	1.98123e-07	2.20295e-06
ENSG00000144320	11097.1	-0.397435	0.0764201	-5.20066	1.9858e-07	2.20681e-06
ENSG00000118960	7716.98	0.568443	0.109317	5.19996	1.99326e-07	2.21388e-06
ENSG00000119943	2064.6	0.785641	0.151095	5.19963	1.99681e-07	2.2166e-06
ENSG00000248498	941.583	-1.23472	0.237604	-5.19654	2.03033e-07	2.25255e-06
ENSG00000074800	270594	-0.396131	0.0762327	-5.19634	2.03247e-07	2.25368e-06
ENSG00000154864	29446.1	0.486628	0.0937054	5.19317	2.06738e-07	2.29113e-06
ENSG00000133048	2472.12	0.916584	0.176504	5.193	2.06935e-07	2.29205e-06
ENSG00000141985	32715.6	-0.622731	0.119939	-5.19204	2.07997e-07	2.30254e-06
ENSG00000026025	126161	-0.255642	0.0492464	-5.19108	2.09079e-07	2.31324e-06
ENSG00000119396	30826.7	-0.301893	0.0581634	-5.19043	2.09807e-07	2.32001e-06
ENSG00000178078	776.692	-1.17088	0.225669	-5.18849	2.12003e-07	2.34301e-06
ENSG00000076864	5904.39	-0.491544	0.0947979	-5.18518	2.15806e-07	2.38372e-06
ENSG00000153560	22504.2	-0.316256	0.0610024	-5.18432	2.168e-07	2.39338e-06
ENSG00000117139	34021.6	0.460194	0.0887773	5.18369	2.17543e-07	2.40027e-06
ENSG00000137193	2476.73	-0.681072	0.131525	-5.17828	2.23945e-07	2.46943e-06
ENSG00000041357	17376.5	-0.470533	0.0908683	-5.17818	2.24058e-07	2.46943e-06
ENSG00000159423	3945.39	-0.510369	0.0986788	-5.17202	2.31574e-07	2.55087e-06
ENSG00000135540	14698.4	0.458939	0.088746	5.17138	2.32376e-07	2.55831e-06
ENSG00000165138	9829.86	-0.395927	0.0765678	-5.17093	2.32933e-07	2.56303e-06
ENSG00000188511	7892.73	-0.554985	0.107337	-5.17047	2.33505e-07	2.56791e-06
ENSG00000147065	211327	-0.277555	0.0536934	-5.16925	2.35035e-07	2.58332e-06
ENSG00000117632	49990.6	-0.325399	0.0629526	-5.16896	2.35401e-07	2.58594e-06
ENSG00000211448	3234.47	0.825459	0.159712	5.16842	2.36077e-07	2.59194e-06
ENSG00000066230	65.4448	-1.49306	0.288943	-5.16731	2.37489e-07	2.60368e-06
ENSG00000254422	69.0011	1.53391	0.296842	5.16741	2.37364e-07	2.60368e-06
ENSG00000137337	9395.79	-0.453062	0.0876791	-5.16727	2.37535e-07	2.60368e-06
ENSG00000123983	67035.6	0.47245	0.0914834	5.16432	2.41312e-07	2.64363e-06
ENSG00000157193	20905.7	-0.300704	0.0582515	-5.16217	2.44106e-07	2.67278e-06
ENSG00000185513	2433.76	0.650353	0.126001	5.16151	2.44962e-07	2.68069e-06
ENSG00000103043	27005.9	-0.368543	0.0714171	-5.16043	2.46385e-07	2.69479e-06
ENSG00000115966	38599.1	0.369145	0.0715365	5.16023	2.46642e-07	2.69613e-06
ENSG00000185963	16423.7	-0.437032	0.0846998	-5.15978	2.47242e-07	2.70123e-06
ENSG00000183783	19996.5	-0.756204	0.146606	-5.15805	2.49528e-07	2.72472e-06
ENSG00000174574	15008.2	0.385397	0.0747197	5.1579	2.4973e-07	2.72543e-06
ENSG00000178966	4970.05	-0.639587	0.124041	-5.15626	2.51937e-07	2.74803e-06
ENSG00000119335	7842.29	-0.376681	0.0730791	-5.15442	2.54412e-07	2.77352e-06
ENSG00000135074	63905.1	0.522502	0.101451	5.15029	2.60087e-07	2.83385e-06
ENSG00000111348	388.951	1.33538	0.259324	5.14947	2.61227e-07	2.84473e-06
ENSG00000188687	4523.89	0.782882	0.152078	5.14789	2.63431e-07	2.86717e-06
ENSG00000099817	8379.04	-0.563014	0.109403	-5.14623	2.65777e-07	2.89113e-06
ENSG00000124092	193.276	-1.44614	0.281021	-5.14603	2.66053e-07	2.89257e-06
ENSG00000183778	2752.22	0.74495	0.144783	5.14528	2.67116e-07	2.90255e-06
ENSG00000120156	1495.4	0.880332	0.171163	5.14325	2.70026e-07	2.931e-06
ENSG00000176788	53799.8	0.409273	0.0795737	5.14332	2.69932e-07	2.931e-06
ENSG00000164099	4609.19	-0.50494	0.0982876	-5.13738	2.78596e-07	3.02238e-06
ENSG00000249937	87.6383	1.48937	0.289962	5.13643	2.8001e-07	3.03444e-06
ENSG00000132600	4954.07	-0.469312	0.0913676	-5.13652	2.79872e-07	3.03444e-06
ENSG00000138018	30255.7	0.308723	0.0601095	5.136	2.80643e-07	3.03967e-06
ENSG00000134308	134506	0.279937	0.0545131	5.13523	2.81799e-07	3.05054e-06
ENSG00000185043	5055.81	-0.510457	0.0994092	-5.1349	2.8229e-07	3.05421e-06
ENSG00000115762	195857	0.267062	0.0520145	5.13438	2.8308e-07	3.0611e-06
ENSG00000166025	88573.2	0.398536	0.0776404	5.1331	2.85011e-07	3.08033e-06
ENSG00000255042	2527.4	0.729176	0.142099	5.13146	2.87502e-07	3.10558e-06
ENSG00000143476	34066.6	-0.343292	0.0669029	-5.1312	2.87902e-07	3.10823e-06
ENSG00000076003	58025.7	-0.437667	0.0853913	-5.12542	2.96872e-07	3.20334e-06
ENSG00000228613	1090.89	1.48928	0.290664	5.12372	2.99569e-07	3.23071e-06
ENSG00000159228	1700.35	0.695101	0.135677	5.1232	3.00401e-07	3.23794e-06
ENSG00000205659	29884.9	0.403035	0.0787054	5.12081	3.04232e-07	3.27748e-06
ENSG00000114302	53851.2	-0.337337	0.0658965	-5.11919	3.06853e-07	3.30393e-06
ENSG00000120915	4233.42	0.557467	0.108933	5.11752	3.09584e-07	3.33156e-06
ENSG00000164136	1544.21	0.789504	0.154283	5.11724	3.10033e-07	3.3346e-06
ENSG00000126215	1509.36	0.868188	0.169675	5.11678	3.10795e-07	3.34101e-06
ENSG00000142871	7190.48	0.406061	0.0794017	5.11402	3.15378e-07	3.38846e-06
ENSG00000156219	482.681	1.38971	0.271901	5.11107	3.20336e-07	3.43988e-06
ENSG00000095380	5309.67	-0.441182	0.0863239	-5.11077	3.20848e-07	3.44354e-06
ENSG00000031081	15672.1	0.561893	0.109962	5.10989	3.22344e-07	3.45775e-06
ENSG00000121361	1016.99	0.840717	0.164792	5.10167	3.36663e-07	3.60941e-06
ENSG00000248685	11698.3	-0.80067	0.156991	-5.1001	3.39465e-07	3.63751e-06
ENSG00000248383	1017.05	1.06655	0.209184	5.09859	3.42188e-07	3.66474e-06
ENSG00000107562	303.359	1.52529	0.299165	5.09849	3.42372e-07	3.66475e-06
ENSG00000197563	31038.7	-0.288424	0.0565834	-5.09732	3.44497e-07	3.68553e-06
ENSG00000102007	7339.38	-0.485377	0.0952334	-5.09671	3.45616e-07	3.69553e-06
ENSG00000135740	1442.3	-0.730771	0.143469	-5.09358	3.51371e-07	3.75506e-06
ENSG00000145506	126.978	-1.53162	0.300736	-5.09292	3.52588e-07	3.76607e-06
ENSG00000185761	973.44	-0.942117	0.185002	-5.09247	3.53423e-07	3.77298e-06
ENSG00000140320	6119.98	-0.566637	0.111283	-5.09188	3.54535e-07	3.78283e-06
ENSG00000073417	34549.8	-0.383632	0.0753499	-5.09134	3.55541e-07	3.79156e-06
ENSG00000168802	4136.68	-0.572321	0.112478	-5.08831	3.61266e-07	3.85057e-06
ENSG00000103522	561.479	-1.11681	0.219506	-5.08784	3.62173e-07	3.85818e-06
ENSG00000251003	47439	0.35956	0.0706776	5.08732	3.63152e-07	3.86656e-06
ENSG00000242193	140.041	1.54206	0.30313	5.08712	3.6355e-07	3.86875e-06
ENSG00000182674	1403.24	0.760307	0.149529	5.08468	3.6824e-07	3.9145e-06
ENSG00000142599	131692	0.310053	0.0609769	5.08476	3.68087e-07	3.9145e-06
ENSG00000166949	99344.2	-0.308417	0.0607058	-5.08052	3.76403e-07	3.99916e-06
ENSG00000160145	23020.4	-0.484864	0.0954628	-5.07908	3.79262e-07	4.0274e-06
ENSG00000117650	7164.67	-0.509531	0.100378	-5.07614	3.85179e-07	4.08591e-06
ENSG00000164933	10233.6	0.438912	0.0864649	5.07618	3.8509e-07	4.08591e-06
ENSG00000259786	917.659	-0.86749	0.17093	-5.07512	3.87242e-07	4.10562e-06
ENSG00000104321	4024.56	0.589527	0.116169	5.07473	3.88038e-07	4.11189e-06
ENSG00000225485	13768.6	0.507472	0.100022	5.07358	3.90396e-07	4.13252e-06
ENSG00000197903	14810.6	-0.440875	0.0868952	-5.07365	3.90264e-07	4.13252e-06
ENSG00000149571	18426	0.561643	0.11072	5.07263	3.92352e-07	4.15103e-06
ENSG00000206052	11311.9	-0.337751	0.0666271	-5.06927	3.99353e-07	4.22287e-06
ENSG00000108622	387.344	-1.38823	0.27399	-5.06672	4.0472e-07	4.27738e-06
ENSG00000163995	1888.97	0.842101	0.166271	5.06462	4.09224e-07	4.3227e-06
ENSG00000100644	87166.2	0.340674	0.067285	5.06315	4.12382e-07	4.35377e-06
ENSG00000124191	23597.2	0.372676	0.0736116	5.06273	4.13301e-07	4.36117e-06
ENSG00000187790	9522.67	-0.523518	0.103415	-5.06233	4.14163e-07	4.36538e-06
ENSG00000150991	11353.4	-0.372027	0.0734905	-5.06224	4.14352e-07	4.36538e-06
ENSG00000159140	58214	0.308917	0.0610228	5.06233	4.14164e-07	4.36538e-06
ENSG00000140451	4751.12	-0.574004	0.113409	-5.06135	4.16288e-07	4.38348e-06
ENSG00000067225	213546	-0.432212	0.0854213	-5.05976	4.19778e-07	4.41791e-06
ENSG00000118503	2827.78	0.572123	0.113114	5.05795	4.23781e-07	4.4577e-06
ENSG00000146414	7386.75	-0.559731	0.110705	-5.05607	4.27973e-07	4.49944e-06
ENSG00000261761	1970.64	-0.833636	0.164962	-5.05352	4.33751e-07	4.55564e-06
ENSG00000122966	80427.1	-0.425856	0.0842694	-5.05351	4.33773e-07	4.55564e-06
ENSG00000233818	1141.8	1.08073	0.213983	5.05052	4.40607e-07	4.62499e-06
ENSG00000106804	631.395	-1.09155	0.216135	-5.05032	4.41074e-07	4.62748e-06
ENSG00000145681	141796	0.367616	0.0727933	5.05014	4.41478e-07	4.62929e-06
ENSG00000158747	5518.75	-0.687542	0.136279	-5.04512	4.53234e-07	4.75009e-06
ENSG00000155761	4574.73	-0.891581	0.1768	-5.04287	4.58612e-07	4.80394e-06
ENSG00000248890	691.752	1.10278	0.218709	5.04222	4.60165e-07	4.81769e-06
ENSG00000130338	32387.5	-0.363573	0.072168	-5.03787	4.70742e-07	4.92586e-06
ENSG00000165714	21576	-0.447566	0.0888614	-5.03667	4.73695e-07	4.95417e-06
ENSG00000067560	326367	-0.276838	0.0550018	-5.03325	4.82245e-07	5.04097e-06
ENSG00000078237	29605	0.389809	0.0774541	5.03277	4.83445e-07	5.05088e-06
ENSG00000159202	20631.9	0.287594	0.057213	5.02673	4.98925e-07	5.2099e-06
ENSG00000233006	1206.67	0.888901	0.176851	5.02628	5.00097e-07	5.21942e-06
ENSG00000138802	35199.1	0.325853	0.0648362	5.02579	5.0136e-07	5.22989e-06
ENSG00000163683	10274	-0.692394	0.137784	-5.02522	5.02847e-07	5.24267e-06
ENSG00000147955	3106.66	-0.548776	0.109277	-5.02186	5.11725e-07	5.33246e-06
ENSG00000109705	539.791	1.14739	0.228537	5.02057	5.15195e-07	5.36584e-06
ENSG00000255509	285.574	1.44432	0.287701	5.02021	5.16137e-07	5.37286e-06
ENSG00000003249	424.109	-1.13223	0.225591	-5.01897	5.19499e-07	5.40225e-06
ENSG00000133958	2131.12	0.924601	0.184219	5.01903	5.19334e-07	5.40225e-06
ENSG00000231937	3801.3	-0.75914	0.151347	-5.01589	5.27883e-07	5.4866e-06
ENSG00000196967	3556.31	0.741256	0.147789	5.01562	5.28616e-07	5.49136e-06
ENSG00000143344	40110.9	0.447729	0.0892839	5.01466	5.31269e-07	5.51607e-06
ENSG00000166965	1817.28	-0.667631	0.13315	-5.01413	5.32747e-07	5.52856e-06
ENSG00000090061	13323.9	0.33371	0.0665734	5.01267	5.3681e-07	5.56784e-06
ENSG00000100528	31859.4	-0.297252	0.0593197	-5.01102	5.41428e-07	5.61284e-06
ENSG00000185716	10176.5	0.362205	0.0722912	5.01036	5.43291e-07	5.62634e-06
ENSG00000126883	24775.9	-0.291051	0.0580894	-5.0104	5.43159e-07	5.62634e-06
ENSG00000073712	43064.5	-0.358605	0.0715822	-5.0097	5.45152e-07	5.6427e-06
ENSG00000119328	4327.02	-0.463823	0.0925943	-5.0092	5.46566e-07	5.65442e-06
ENSG00000116117	68083.2	0.457613	0.0913642	5.00867	5.48069e-07	5.66705e-06
ENSG00000111860	14551.8	0.37132	0.0741389	5.00844	5.48738e-07	5.67105e-06
ENSG00000140104	488.915	1.30058	0.259686	5.00829	5.49151e-07	5.67239e-06
ENSG00000109265	10223.3	-0.751917	0.150157	-5.00755	5.51267e-07	5.69132e-06
ENSG00000038427	1180.78	-1.07085	0.213858	-5.00731	5.51962e-07	5.69556e-06
ENSG00000064961	4430.62	-0.666444	0.133124	-5.00617	5.5524e-07	5.72645e-06
ENSG00000161011	30221.9	0.521992	0.10433	5.00326	5.63685e-07	5.81056e-06
ENSG00000036672	823.511	1.09186	0.218276	5.00223	5.66706e-07	5.83571e-06
ENSG00000067141	98279	-0.423058	0.0845726	-5.0023	5.66489e-07	5.83571e-06
ENSG00000198910	19721.9	0.781965	0.156336	5.00181	5.67934e-07	5.84535e-06
ENSG00000145386	14175.4	-0.538194	0.107614	-5.00117	5.69836e-07	5.86192e-06
ENSG00000054523	44929.7	0.418365	0.0836556	5.00103	5.70235e-07	5.86302e-06
ENSG00000158710	22944.7	-0.511447	0.102271	-5.00091	5.70618e-07	5.86395e-06
ENSG00000153823	51980	0.375995	0.0752551	4.99628	5.84465e-07	6.00318e-06
ENSG00000142188	8642.84	0.42043	0.0841503	4.99618	5.84781e-07	6.00335e-06
ENSG00000174343	1324.54	0.823247	0.164789	4.99577	5.86015e-07	6.01294e-06
ENSG00000140153	7881.21	0.474401	0.0949747	4.99502	5.88292e-07	6.03322e-06
ENSG00000168028	1624.83	-0.750679	0.150321	-4.99386	5.91858e-07	6.06669e-06
ENSG00000172572	5322.28	-0.621993	0.124561	-4.99347	5.93031e-07	6.07562e-06
ENSG00000149136	20320.6	-0.285343	0.0571453	-4.99329	5.93587e-07	6.07821e-06
ENSG00000177426	9245.18	0.387743	0.0776569	4.99302	5.94423e-07	6.08366e-06
ENSG00000141258	7618.39	0.573615	0.114891	4.99268	5.95459e-07	6.09116e-06
ENSG00000154978	8868.56	-0.414611	0.0831083	-4.98881	6.07522e-07	6.2114e-06
ENSG00000174016	2349.15	-0.750511	0.150513	-4.98636	6.1527e-07	6.28741e-06
ENSG00000156298	4374.32	-0.703533	0.141121	-4.9853	6.18645e-07	6.31868e-06
ENSG00000111057	3218.93	0.674573	0.135327	4.98476	6.20376e-07	6.32819e-06
ENSG00000140497	8300.76	-0.559257	0.112195	-4.9847	6.20592e-07	6.32819e-06
ENSG00000135127	9441.47	0.515315	0.103381	4.98463	6.20809e-07	6.32819e-06
ENSG00000163297	15679.2	0.446081	0.0894914	4.98462	6.20838e-07	6.32819e-06
ENSG00000159873	9116.72	0.369938	0.0742261	4.98393	6.23049e-07	6.34751e-06
ENSG00000164022	19906.9	-0.322207	0.0646579	-4.98326	6.25222e-07	6.36641e-06
ENSG00000100167	1879.27	-0.793662	0.159311	-4.98183	6.29862e-07	6.41041e-06
ENSG00000166265	5473.62	0.82004	0.164619	4.98144	6.31124e-07	6.42e-06
ENSG00000249743	1018.73	1.21275	0.243578	4.97887	6.39553e-07	6.50245e-06
ENSG00000173575	30641.6	-0.466471	0.0937021	-4.97824	6.41661e-07	6.52058e-06
ENSG00000053372	6528.76	-0.478734	0.0961963	-4.97663	6.47008e-07	6.57158e-06
ENSG00000101745	52831.4	0.349989	0.0703484	4.97509	6.52178e-07	6.62074e-06
ENSG00000128829	36807.7	-0.333941	0.0671473	-4.97326	6.58358e-07	6.6801e-06
ENSG00000158315	1184.35	0.809221	0.162743	4.97238	6.61343e-07	6.707e-06
ENSG00000137331	2600.64	0.725303	0.145947	4.96962	6.70841e-07	6.79989e-06
ENSG00000118898	173.152	-1.47122	0.296214	-4.96676	6.80796e-07	6.89731e-06
ENSG00000121621	58108.4	-0.549876	0.11075	-4.96504	6.86879e-07	6.95543e-06
ENSG00000162105	11638.3	0.682625	0.137517	4.96393	6.90793e-07	6.99153e-06
ENSG00000115594	13695.7	0.392003	0.0789854	4.96299	6.94178e-07	7.02225e-06
ENSG00000175063	10387.8	-0.344401	0.0693985	-4.96266	6.95348e-07	7.03055e-06
ENSG00000006071	903.756	0.950482	0.191538	4.96238	6.96363e-07	7.03411e-06
ENSG00000110841	85248.8	0.239875	0.0483389	4.96236	6.96402e-07	7.03411e-06
ENSG00000177058	10316.7	0.333197	0.0671933	4.95878	7.09361e-07	7.1614e-06
ENSG00000076685	26272.3	0.41465	0.0836824	4.95504	7.23148e-07	7.29693e-06
ENSG00000102934	981.754	1.06342	0.214687	4.95337	7.29406e-07	7.35637e-06
ENSG00000139044	9718.5	0.484327	0.0978633	4.94901	7.4592e-07	7.51914e-06
ENSG00000214655	6336.3	0.629076	0.127143	4.94779	7.50601e-07	7.56253e-06
ENSG00000076382	36300.6	-0.385278	0.077871	-4.94765	7.5116e-07	7.56436e-06
ENSG00000049759	166081	0.337188	0.0681896	4.94486	7.61972e-07	7.6694e-06
ENSG00000175029	26628.5	0.297473	0.0601631	4.94444	7.63619e-07	7.68212e-06
ENSG00000140395	4604.1	-0.514937	0.104155	-4.94393	7.65627e-07	7.69846e-06
ENSG00000168904	6581.19	-0.412484	0.0834461	-4.94311	7.68844e-07	7.72694e-06
ENSG00000148187	11897.8	-0.422108	0.0853957	-4.94296	7.69439e-07	7.72905e-06
ENSG00000179598	78.6389	-1.4646	0.296381	-4.9416	7.7484e-07	7.77941e-06
[truncated: 30,804 more rows]

## Sheet: SM3
Name	baseMean	log2FoldChange	lfcSE	stat	pvalue	padj
ENSG00000182326	21306.9	2.8265	0.0529559	53.3745	0	0
ENSG00000135636	27286.2	2.57275	0.057578	44.6829	0	0
ENSG00000137501	35731	-2.54707	0.0618774	-41.1632	0	0
ENSG00000164125	65727	2.05279	0.0478998	42.856	0	0
ENSG00000112096	83671.7	1.45998	0.0359847	40.5723	0	0
ENSG00000232774	147223	1.56196	0.0385745	40.4921	0	0
ENSG00000251003	66010.3	1.5056	0.0420509	35.8041	9.53297e-281	2.2604e-277
ENSG00000164733	82447.9	2.16494	0.0629419	34.3959	2.90762e-259	6.03259e-256
ENSG00000151623	31914.5	1.36592	0.0400494	34.1058	6.05021e-255	1.11579e-251
ENSG00000136235	23696.3	1.98797	0.0611722	32.4978	1.14369e-231	1.89829e-228
ENSG00000107957	33510.9	1.42651	0.0445309	32.0341	3.65731e-225	5.51854e-222
ENSG00000124225	108726	1.75589	0.0576169	30.4752	5.55131e-204	7.67839e-201
ENSG00000109738	56626.1	1.5325	0.0508022	30.1659	6.63467e-200	8.47094e-197
ENSG00000125730	20810.6	3.41672	0.114804	29.7614	1.23377e-194	1.46272e-191
ENSG00000136167	6890.08	2.57047	0.0886343	29.0008	6.42318e-185	7.10746e-182
ENSG00000158258	4334.76	2.39346	0.0858315	27.8856	3.9864e-171	4.13539e-168
ENSG00000166342	11043.4	1.99639	0.0760812	26.2402	9.24192e-152	9.02338e-149
ENSG00000164761	28432.5	2.30623	0.0886128	26.026	2.51805e-149	2.32192e-146
ENSG00000175497	42214	1.07102	0.0414282	25.8526	2.27648e-147	1.98869e-144
ENSG00000033627	4243.06	2.65718	0.102846	25.8365	3.45198e-147	2.8648e-144
ENSG00000253522	1466.23	3.93402	0.154016	25.5429	6.58491e-144	5.20458e-141
ENSG00000152223	24370.7	1.28756	0.0512768	25.11	3.86759e-139	2.91792e-136
ENSG00000170485	32932.1	2.00472	0.0808892	24.7835	1.3512e-135	9.75095e-133
ENSG00000185070	14266.4	1.75641	0.0712913	24.6371	5.0605e-134	3.49976e-131
ENSG00000233005	33804.3	2.32262	0.0945569	24.5632	3.12958e-133	2.07779e-130
ENSG00000168497	5728.31	2.40671	0.0985778	24.4143	1.20544e-131	7.69536e-129
ENSG00000142192	893397	0.993955	0.0408154	24.3525	5.45831e-131	3.35544e-128
ENSG00000182670	20822.8	1.07611	0.0448277	24.0054	2.43986e-127	1.44632e-124
ENSG00000071051	111845	1.03456	0.0434657	23.8017	3.21034e-125	1.83742e-122
ENSG00000237596	28792.6	2.92795	0.123712	23.6675	7.79737e-124	4.31403e-121
ENSG00000054392	66872.6	1.30797	0.0561242	23.3049	3.95442e-120	2.11727e-117
ENSG00000155097	29519.1	1.06715	0.0458156	23.2923	5.30166e-120	2.74991e-117
ENSG00000115919	5466.8	2.14057	0.094175	22.7297	2.27768e-114	1.14561e-111
ENSG00000085449	38805.7	1.12362	0.0496503	22.6306	2.16592e-113	1.05735e-110
ENSG00000035862	208437	0.774234	0.0342867	22.5812	6.63076e-113	3.14449e-110
ENSG00000113504	25534.2	1.77335	0.0788974	22.4766	7.02468e-112	3.23877e-109
ENSG00000244694	6286.64	1.68566	0.0758887	22.2123	2.61086e-109	1.17122e-106
ENSG00000109819	3960.26	2.05485	0.0930914	22.0734	5.69003e-108	2.48535e-105
ENSG00000176204	19474.7	1.71282	0.0776707	22.0523	9.0742e-108	3.86189e-105
ENSG00000177311	26099.2	0.896249	0.0407787	21.9784	4.63933e-107	1.92509e-104
ENSG00000166900	36157.5	0.820598	0.0377543	21.7352	9.53243e-105	3.85901e-102
ENSG00000198959	23083.3	1.9129	0.0892117	21.4423	5.39363e-102	2.13151e-99
ENSG00000100526	27493.9	-0.952666	0.0445166	-21.4002	1.32937e-101	5.13135e-99
ENSG00000169851	78639.5	-1.80619	0.0844055	-21.3989	1.36801e-101	5.16049e-99
ENSG00000258859	844.659	5.96781	0.280331	21.2885	1.45189e-100	5.35523e-98
ENSG00000197635	6129.34	1.79316	0.0845444	21.2097	7.76731e-100	2.80265e-97
ENSG00000163393	8493.43	1.58536	0.0750221	21.1319	4.04983e-99	1.42245e-96
ENSG00000137804	111873	-0.901544	0.0426642	-21.1312	4.11361e-99	1.42245e-96
ENSG00000101134	19631.3	1.16073	0.055054	21.0835	1.12804e-98	3.82107e-96
ENSG00000101057	112979	-0.750417	0.0356001	-21.0791	1.23833e-98	4.11075e-96
ENSG00000076770	5907.84	1.57048	0.074562	21.0627	1.74829e-98	5.68984e-96
ENSG00000105486	38142.6	-0.83579	0.0399626	-20.9143	3.96692e-97	1.26621e-94
ENSG00000145824	23247.8	1.76595	0.0845894	20.8768	8.70932e-97	2.7275e-94
ENSG00000130508	95161.2	1.55291	0.0747788	20.7667	8.65644e-96	2.66073e-93
ENSG00000198286	23542.2	0.892367	0.0431413	20.6847	4.75381e-95	1.43461e-92
ENSG00000168542	11861.3	-2.68474	0.131154	-20.47	3.98408e-93	1.18085e-90
ENSG00000144366	12627.3	1.40712	0.0687564	20.4653	4.39372e-93	1.27942e-90
ENSG00000157193	14306.7	-0.996122	0.0488241	-20.4023	1.59641e-92	4.56848e-90
ENSG00000185565	30873.9	-1.04063	0.0515135	-20.2011	9.58221e-91	2.69569e-88
ENSG00000119655	53472.1	1.22545	0.0608254	20.147	2.86133e-90	7.91539e-88
ENSG00000120693	8006.92	-1.2869	0.0639449	-20.1251	4.44871e-90	1.21049e-87
ENSG00000170381	34376.5	-1.6433	0.0820514	-20.0277	3.15796e-89	8.45417e-87
ENSG00000132334	8763.22	1.95168	0.0974877	20.0197	3.7064e-89	9.76489e-87
ENSG00000163453	3023.59	2.8678	0.144061	19.9068	3.55257e-88	9.21338e-86
ENSG00000146950	15451.9	1.41445	0.0711515	19.8794	6.14049e-88	1.568e-85
ENSG00000075218	29853.5	-0.90677	0.04563	-19.8722	7.07857e-88	1.78015e-85
ENSG00000172667	16401.2	1.23445	0.0623587	19.796	3.22586e-87	7.99146e-85
ENSG00000152253	61437.5	-0.823334	0.041688	-19.7499	8.03768e-87	1.9619e-84
ENSG00000136999	13355.8	-2.26341	0.114617	-19.7476	8.41431e-87	2.02407e-84
ENSG00000110031	4734.07	2.02658	0.102631	19.7462	8.65658e-87	2.0526e-84
ENSG00000259124	507.993	5.55735	0.282102	19.6998	2.16532e-86	5.06197e-84
ENSG00000197959	40547.6	-0.813504	0.0419858	-19.3757	1.23804e-83	2.85402e-81
ENSG00000116678	15807	1.03924	0.0537748	19.3258	3.25824e-83	7.40825e-81
ENSG00000182667	100086	2.15878	0.111725	19.3222	3.49438e-83	7.8378e-81
ENSG00000068985	15440.3	-1.49984	0.0777636	-19.2872	6.88438e-83	1.52356e-80
ENSG00000042980	2582.88	2.74373	0.142369	19.2719	9.23959e-83	2.01788e-80
ENSG00000183255	38783.2	1.01512	0.0529043	19.1878	4.6809e-82	1.00901e-79
ENSG00000108691	5169.41	2.8179	0.147376	19.1205	1.70514e-81	3.62846e-79
ENSG00000231298	565.24	4.5603	0.239081	19.0743	4.13015e-81	8.67749e-79
ENSG00000100867	56010.5	-0.912646	0.0479695	-19.0255	1.04822e-80	2.1748e-78
ENSG00000250337	8792.8	1.70519	0.0898721	18.9736	2.82172e-80	5.78208e-78
ENSG00000259207	6121.4	2.02583	0.106807	18.9671	3.18993e-80	6.45689e-78
ENSG00000165323	33928.5	1.24926	0.0663815	18.8194	5.24061e-79	1.048e-76
ENSG00000133048	5706.98	2.73465	0.145368	18.8119	6.0348e-79	1.19245e-76
ENSG00000229981	453.4	5.35977	0.285809	18.753	1.83019e-78	3.57382e-76
ENSG00000164796	14207.6	1.71141	0.0913148	18.7418	2.25677e-78	4.35557e-76
ENSG00000077514	60882.1	-0.646574	0.0347906	-18.5847	4.27174e-77	8.14969e-75
ENSG00000227844	3139.7	3.13047	0.16865	18.5619	6.53111e-77	1.22328e-74
ENSG00000166961	3243.53	3.58648	0.193226	18.5611	6.63301e-77	1.22328e-74
ENSG00000146416	87633.2	1.23431	0.066498	18.5616	6.57457e-77	1.22328e-74
ENSG00000111897	160280	0.608925	0.032852	18.5354	1.06993e-76	1.9515e-74
ENSG00000166803	36857.6	-0.754819	0.0408334	-18.4853	2.71058e-76	4.89023e-74
ENSG00000152127	163469	0.59683	0.0323826	18.4306	7.46748e-76	1.33274e-73
ENSG00000126787	87468.1	-0.852916	0.0463465	-18.403	1.24227e-75	2.19354e-73
ENSG00000156804	9456.44	2.37987	0.129532	18.3728	2.16829e-75	3.78835e-73
ENSG00000184588	52983.6	1.88908	0.102834	18.3702	2.27626e-75	3.93555e-73
ENSG00000248905	53006.4	1.85972	0.101338	18.3516	3.2063e-75	5.48642e-73
ENSG00000144285	1053.39	3.5556	0.194292	18.3003	8.23028e-75	1.39394e-72
ENSG00000136982	17257.1	-0.882037	0.048262	-18.276	1.28519e-74	2.1547e-72
ENSG00000139926	115787	0.836753	0.0458089	18.2661	1.53949e-74	2.55525e-72
ENSG00000171621	14044.4	1.00861	0.0554578	18.187	6.54682e-74	1.07588e-71
ENSG00000079950	20661.8	0.815586	0.0448805	18.1724	8.53754e-74	1.38928e-71
ENSG00000184489	19248.7	-1.55364	0.0859533	-18.0754	4.97504e-73	8.01706e-71
ENSG00000138160	83416.1	-0.76958	0.0426509	-18.0437	8.8402e-73	1.41086e-70
ENSG00000035499	43987.5	-0.802343	0.0445335	-18.0166	1.44297e-72	2.28099e-70
ENSG00000184465	15592.2	1.05094	0.0584923	17.9671	3.52855e-72	5.52518e-70
ENSG00000006715	62491.2	0.678042	0.0377685	17.9526	4.58203e-72	7.10772e-70
ENSG00000101104	29157.6	1.07404	0.0599534	17.9146	9.07576e-72	1.39481e-69
ENSG00000169504	243616	0.622185	0.0348602	17.848	2.99613e-71	4.56237e-69
ENSG00000151718	94538.8	1.02657	0.0575926	17.8246	4.55102e-71	6.86707e-69
ENSG00000245532	29159.8	1.32967	0.0746447	17.8133	5.57219e-71	8.33218e-69
ENSG00000113368	151065	-0.537508	0.0301848	-17.8073	6.2083e-71	9.20048e-69
ENSG00000173432	1060.77	3.5998	0.202473	17.7792	1.02513e-70	1.50576e-68
ENSG00000104321	4845.17	1.40257	0.0789804	17.7584	1.48348e-70	2.1599e-68
ENSG00000060718	106405	0.996904	0.0562634	17.7185	3.01783e-70	4.35565e-68
ENSG00000237649	19233.1	-0.8142	0.046076	-17.6708	7.03761e-70	1.00699e-67
ENSG00000184226	16982.2	-0.845576	0.0479292	-17.6422	1.16829e-69	1.65738e-67
ENSG00000145794	7995.72	2.28124	0.129374	17.6329	1.37768e-69	1.93785e-67
ENSG00000134278	24394.5	0.835831	0.0474453	17.6167	1.8325e-69	2.55595e-67
ENSG00000198826	19194.4	-0.779323	0.044295	-17.5939	2.7423e-69	3.79306e-67
ENSG00000110693	31349.1	1.67175	0.0952977	17.5424	6.79894e-69	9.32635e-67
ENSG00000135525	9251.72	1.45781	0.0832189	17.5177	1.04922e-68	1.42746e-66
ENSG00000069020	38660.8	1.13711	0.0653454	17.4016	8.02872e-68	1.08342e-65
ENSG00000074590	30582.1	0.947238	0.0544453	17.398	8.54599e-68	1.14392e-65
ENSG00000075213	44731.9	-2.47295	0.142157	-17.3959	8.8597e-68	1.17643e-65
ENSG00000142945	52652.5	-0.670142	0.0386073	-17.3579	1.71969e-67	2.26535e-65
ENSG00000154589	4571.67	1.51728	0.0877307	17.2948	5.15104e-67	6.73204e-65
ENSG00000171877	63722.4	0.938218	0.0542959	17.2797	6.68716e-67	8.67137e-65
ENSG00000112972	26228.9	-1.69377	0.0982665	-17.2365	1.41301e-66	1.81807e-64
ENSG00000134070	2934.67	1.61059	0.0935106	17.2236	1.76595e-66	2.25471e-64
ENSG00000214944	26649.5	1.52837	0.0893541	17.1046	1.37077e-65	1.73679e-63
ENSG00000109805	23126.8	-0.775034	0.0453465	-17.0914	1.72025e-65	2.16309e-63
ENSG00000174792	803.005	3.05754	0.179279	17.0547	3.22471e-65	4.02434e-63
ENSG00000167670	22653.5	-0.768544	0.0451452	-17.0238	5.46776e-65	6.77268e-63
ENSG00000101955	76897.5	0.611975	0.0359934	17.0024	7.87908e-65	9.68718e-63
ENSG00000151474	70819.9	0.865905	0.0511024	16.9445	2.11255e-64	2.57825e-62
ENSG00000229373	10722.6	1.37367	0.0812781	16.9009	4.43208e-64	5.36961e-62
ENSG00000146070	2915.83	2.59496	0.154201	16.8284	1.51049e-63	1.81675e-61
ENSG00000111728	15131.6	-1.42222	0.0845835	-16.8143	1.91632e-63	2.28828e-61
ENSG00000105202	47162.7	-0.789885	0.0470743	-16.7795	3.44449e-63	4.08369e-61
ENSG00000137807	56999.5	-0.816327	0.0487947	-16.7298	7.94502e-63	9.35259e-61
ENSG00000135074	58802.4	0.786744	0.047123	16.6955	1.41266e-62	1.65122e-60
ENSG00000134775	19152.3	1.62256	0.0972785	16.6795	1.8465e-62	2.14323e-60
ENSG00000175471	53486	1.48563	0.0891277	16.6686	2.21889e-62	2.55758e-60
ENSG00000154556	7025.85	2.345	0.140865	16.6471	3.17769e-62	3.63747e-60
ENSG00000132824	17098.3	0.769128	0.0462173	16.6416	3.48403e-62	3.96082e-60
ENSG00000071242	27019.7	1.89911	0.114617	16.5692	1.16296e-61	1.31312e-59
ENSG00000182606	43616.1	0.724851	0.0438013	16.5486	1.63812e-61	1.83713e-59
ENSG00000113161	15883.1	-1.24721	0.0755008	-16.5192	2.67124e-61	2.97565e-59
ENSG00000168528	3985.51	1.3911	0.0842795	16.5058	3.3321e-61	3.68708e-59
ENSG00000166473	4150.23	1.972	0.119609	16.487	4.5512e-61	5.0027e-59
ENSG00000185567	5820.26	1.37622	0.0840759	16.3688	3.19429e-60	3.48808e-58
ENSG00000124491	6900.33	2.54597	0.155782	16.3432	4.86673e-60	5.27961e-58
ENSG00000198910	18216.9	1.07341	0.0659971	16.2645	1.76271e-59	1.89983e-57
ENSG00000107554	38591.2	1.24796	0.0768141	16.2465	2.36635e-59	2.53398e-57
ENSG00000019186	2379.33	-2.48617	0.153548	-16.1915	5.78992e-59	6.16032e-57
ENSG00000178585	7833.36	1.02467	0.063366	16.1707	8.11449e-59	8.57862e-57
ENSG00000048392	29457	1.14095	0.0706393	16.1518	1.10332e-58	1.15904e-56
ENSG00000135931	9098.03	0.980389	0.0607018	16.1509	1.11884e-58	1.16796e-56
ENSG00000160209	17318.7	0.954741	0.0592464	16.1147	2.0099e-58	2.08502e-56
ENSG00000129946	7574.13	1.38634	0.0862664	16.0704	4.11166e-58	4.23884e-56
ENSG00000100385	9298.95	-1.32507	0.0825405	-16.0536	5.39474e-58	5.52727e-56
ENSG00000160305	11157.6	0.863962	0.0538852	16.0334	7.46981e-58	7.60637e-56
ENSG00000166033	17790.2	1.4714	0.0919652	15.9995	1.28761e-57	1.30316e-55
ENSG00000175155	12206	0.956439	0.0598281	15.9864	1.58852e-57	1.59795e-55
ENSG00000170454	3476.23	1.99477	0.125258	15.9253	4.22836e-57	4.20254e-55
ENSG00000131323	21918.4	0.925575	0.058119	15.9255	4.21605e-57	4.20254e-55
ENSG00000104549	25224.6	-1.64552	0.103781	-15.8556	1.28592e-56	1.27046e-54
ENSG00000109572	27900.1	0.90421	0.0570516	15.849	1.4283e-56	1.40277e-54
ENSG00000186591	27505.4	0.883981	0.0557868	15.8457	1.50491e-56	1.46073e-54
ENSG00000115414	309052	1.7746	0.11199	15.846	1.49882e-56	1.46073e-54
ENSG00000237975	3502.53	1.70798	0.108506	15.7409	7.93096e-56	7.65338e-54
ENSG00000070371	14792.6	1.61031	0.10273	15.6752	2.23536e-55	2.14466e-53
ENSG00000145819	17921.3	1.11541	0.0714107	15.6197	5.34392e-55	5.09761e-53
ENSG00000130816	113127	-0.49608	0.0318562	-15.5725	1.11987e-54	1.06214e-52
ENSG00000096060	33496.8	-1.09338	0.070222	-15.5704	1.15753e-54	1.09163e-52
ENSG00000075223	123784	1.10892	0.0712923	15.5545	1.48222e-54	1.38994e-52
ENSG00000085063	39693.8	0.680068	0.0438033	15.5255	2.33136e-54	2.17393e-52
ENSG00000067798	35315.9	0.659935	0.0425196	15.5207	2.51214e-54	2.32941e-52
ENSG00000101447	27185.6	-0.877206	0.0565875	-15.5018	3.37466e-54	3.11181e-52
ENSG00000168411	23954.5	-0.68915	0.0444624	-15.4996	3.48916e-54	3.19962e-52
ENSG00000100099	18708.3	0.723066	0.0467458	15.4681	5.69938e-54	5.19771e-52
ENSG00000183087	32259.5	1.3395	0.0866388	15.4607	6.38524e-54	5.79137e-52
ENSG00000251095	2698.66	2.81665	0.182835	15.4054	1.50583e-53	1.35399e-51
ENSG00000156273	233076	0.628051	0.0407686	15.4052	1.50914e-53	1.35399e-51
ENSG00000145386	10721.2	-0.887098	0.0576066	-15.3993	1.65565e-53	1.47744e-51
ENSG00000205268	24930.1	1.03572	0.0673933	15.3683	2.67259e-53	2.37218e-51
ENSG00000100596	31996.6	0.759966	0.0495608	15.334	4.5322e-53	4.00136e-51
ENSG00000073060	29741.1	-0.963579	0.062889	-15.3219	5.46001e-53	4.79499e-51
ENSG00000151062	10317.8	1.20705	0.0788433	15.3094	6.61218e-53	5.77626e-51
ENSG00000164938	5799.02	1.25446	0.0822683	15.2484	1.68629e-52	1.45865e-50
ENSG00000138376	19452.1	-0.710857	0.0466185	-15.2484	1.68732e-52	1.45865e-50
ENSG00000145555	87603.8	-0.615381	0.0403893	-15.2362	2.03271e-52	1.74813e-50
ENSG00000119681	67814.1	1.08444	0.0714231	15.1833	4.56301e-52	3.90396e-50
ENSG00000082781	138252	0.729183	0.0480419	15.1781	4.94123e-52	4.20588e-50
ENSG00000146072	39115.3	1.49859	0.0989154	15.1502	7.557e-52	6.39954e-50
ENSG00000172965	56956.2	0.617431	0.040775	15.1424	8.50936e-52	7.16946e-50
ENSG00000071282	25408.4	1.24752	0.0825929	15.1044	1.51374e-51	1.26894e-49
ENSG00000146555	42854.9	0.567914	0.0377308	15.0517	3.36335e-51	2.80527e-49
ENSG00000250423	3559.16	2.71832	0.180666	15.0461	3.66012e-51	3.03753e-49
ENSG00000189060	21048.6	-0.889386	0.0591859	-15.027	4.88799e-51	4.03636e-49
ENSG00000198752	43486.4	0.979039	0.0651916	15.0179	5.60815e-51	4.60812e-49
ENSG00000175928	31380.7	0.859194	0.0573766	14.9746	1.07579e-50	8.79607e-49
ENSG00000091136	54935.2	1.01861	0.0683386	14.9053	3.04473e-50	2.47727e-48
ENSG00000119333	15670.4	-0.783059	0.0525643	-14.8972	3.43809e-50	2.78368e-48
ENSG00000234323	18774.6	1.47767	0.099366	14.871	5.08829e-50	4.09978e-48
ENSG00000101680	52028.4	0.892526	0.0602159	14.8221	1.05462e-49	8.4563e-48
ENSG00000197299	30452.5	-0.647787	0.043722	-14.816	1.15379e-49	9.20704e-48
ENSG00000133401	14958.2	1.04562	0.0707649	14.776	2.09374e-49	1.66277e-47
ENSG00000088305	7578.71	-1.07926	0.0730819	-14.7679	2.36095e-49	1.86605e-47
ENSG00000197585	276.204	4.45927	0.301981	14.7667	2.40179e-49	1.88933e-47
ENSG00000115163	30480.4	-0.833969	0.0567103	-14.7058	5.91977e-49	4.63474e-47
ENSG00000149948	42148.5	1.18311	0.0806414	14.6712	9.85748e-49	7.68143e-47
ENSG00000105974	48520	-1.25661	0.0856933	-14.6641	1.09511e-48	8.49374e-47
ENSG00000161800	58555.8	-0.702579	0.0479893	-14.6403	1.55306e-48	1.19896e-46
ENSG00000049759	171377	0.865298	0.0591487	14.6292	1.82926e-48	1.40565e-46
ENSG00000130513	2747.49	2.83713	0.193999	14.6245	1.96143e-48	1.50027e-46
ENSG00000144645	275050	0.635408	0.0435171	14.6014	2.75337e-48	2.09635e-46
ENSG00000253301	21280.4	0.659324	0.0453555	14.5368	7.08353e-48	5.3686e-46
ENSG00000111262	1219.39	-2.23778	0.154057	-14.5257	8.32713e-48	6.28244e-46
ENSG00000259805	252.74	-4.41139	0.303926	-14.5147	9.77896e-48	7.3444e-46
ENSG00000106571	78261.3	1.04763	0.0722751	14.495	1.3029e-47	9.74124e-46
ENSG00000198732	23597.2	1.8726	0.129335	14.4787	1.65279e-47	1.23018e-45
ENSG00000087842	13488.6	-0.747355	0.0517339	-14.4461	2.65192e-47	1.96502e-45
ENSG00000234199	904.103	3.50474	0.24306	14.4192	3.91586e-47	2.88869e-45
ENSG00000106772	15762.8	-2.67011	0.18553	-14.3918	5.82296e-47	4.27653e-45
ENSG00000108797	3342.09	-1.31382	0.0915991	-14.3431	1.17632e-46	8.60114e-45
ENSG00000152061	83062.6	0.73238	0.0511004	14.3322	1.37732e-46	1.00267e-44
ENSG00000143344	40224.9	0.902258	0.062967	14.3291	1.44028e-46	1.04392e-44
ENSG00000119899	9337.92	0.919952	0.0644134	14.282	2.83338e-46	2.04471e-44
ENSG00000198901	34075.9	-0.709782	0.049792	-14.2549	4.17775e-46	3.00183e-44
ENSG00000116016	28887.5	0.946628	0.0664329	14.2494	4.52197e-46	3.23515e-44
ENSG00000101160	26212.5	0.640492	0.0450375	14.2213	6.75776e-46	4.81396e-44
ENSG00000089472	2672.17	1.57901	0.111139	14.2075	8.23661e-46	5.84236e-44
ENSG00000138772	6071.04	1.07011	0.0755462	14.1649	1.50987e-45	1.06642e-43
ENSG00000113732	46789.1	0.590247	0.0417212	14.1474	1.93773e-45	1.36282e-43
ENSG00000079482	30820.8	0.805551	0.0570513	14.1198	2.86955e-45	2.00966e-43
ENSG00000079931	16785.1	0.864853	0.0612797	14.1132	3.14946e-45	2.19642e-43
ENSG00000122786	166592	0.467761	0.0331497	14.1106	3.27011e-45	2.27102e-43
ENSG00000034677	32312.4	0.681928	0.0483714	14.0977	3.92111e-45	2.71178e-43
ENSG00000142784	15332.9	0.761989	0.0540647	14.094	4.13247e-45	2.84609e-43
ENSG00000171310	17377.8	1.73289	0.123006	14.0878	4.51246e-45	3.09495e-43
ENSG00000072310	15661.2	-0.787213	0.0558811	-14.0873	4.54782e-45	3.10637e-43
ENSG00000163513	44008.6	0.968604	0.0687677	14.0851	4.68667e-45	3.18809e-43
ENSG00000172172	36381.2	-0.636165	0.0452529	-14.058	6.88209e-45	4.6624e-43
ENSG00000130164	18516.4	-1.14575	0.0816666	-14.0295	1.02809e-44	6.93671e-43
ENSG00000141449	2078.77	1.71721	0.122562	14.011	1.33469e-44	8.96888e-43
ENSG00000146376	14509.2	0.959601	0.0685406	14.0005	1.54844e-44	1.03633e-42
ENSG00000101003	12556.8	-0.851196	0.0609277	-13.9706	2.35665e-44	1.57091e-42
ENSG00000141837	24182.5	0.615216	0.0440644	13.9618	2.6679e-44	1.77127e-42
ENSG00000135048	53165.8	0.690551	0.0495074	13.9484	3.21612e-44	2.12674e-42
ENSG00000111110	15653.8	0.925285	0.0663594	13.9435	3.44406e-44	2.26843e-42
ENSG00000184922	8096.24	1.22242	0.0877033	13.9381	3.71717e-44	2.43864e-42
ENSG00000257842	10922.1	1.24448	0.0894059	13.9194	4.82859e-44	3.15531e-42
ENSG00000160207	4106.2	1.1215	0.0805809	13.9177	4.94895e-44	3.22128e-42
ENSG00000135919	17009.7	1.27682	0.0918117	13.9069	5.74852e-44	3.7271e-42
ENSG00000197321	68451.7	1.15499	0.0834086	13.8474	1.31916e-43	8.51962e-42
ENSG00000087095	32242.9	0.787979	0.0569392	13.8389	1.48372e-43	9.54524e-42
ENSG00000142611	5001.19	-1.3772	0.0995476	-13.8346	1.57647e-43	1.01028e-41
ENSG00000124126	37358.4	0.524688	0.0379282	13.8337	1.59508e-43	1.01828e-41
ENSG00000109586	63535.1	0.746825	0.053991	13.8324	1.62514e-43	1.03349e-41
ENSG00000050730	2627.63	-2.10809	0.15243	-13.8299	1.68174e-43	1.0654e-41
ENSG00000005884	33045.2	0.606481	0.0438622	13.827	1.75273e-43	1.10615e-41
ENSG00000196208	2350.7	1.42911	0.103503	13.8074	2.29915e-43	1.4455e-41
ENSG00000136153	42785.1	0.637883	0.046295	13.7787	3.42611e-43	2.14591e-41
ENSG00000166501	2280.5	1.61298	0.117251	13.7567	4.64536e-43	2.89864e-41
ENSG00000128944	7751.23	-0.979753	0.071272	-13.7467	5.33324e-43	3.3154e-41
ENSG00000131080	6613.23	1.31586	0.0958861	13.7231	7.38014e-43	4.57073e-41
ENSG00000074410	7041.1	-1.09113	0.0795807	-13.711	8.73049e-43	5.38694e-41
ENSG00000012048	37600.1	-0.647829	0.047441	-13.6554	1.87344e-42	1.15168e-40
ENSG00000182534	4094.18	1.29041	0.0950941	13.5698	6.05066e-42	3.70586e-40
ENSG00000055813	3769	-1.79196	0.13215	-13.56	6.90896e-42	4.21599e-40
ENSG00000134871	229777	0.967728	0.0714225	13.5493	7.9955e-42	4.86115e-40
ENSG00000169933	4618.15	1.54474	0.114216	13.5248	1.11696e-41	6.76619e-40
ENSG00000073910	5953.71	1.78906	0.132294	13.5233	1.13884e-41	6.87362e-40
ENSG00000150760	132683	0.661532	0.0490051	13.4993	1.57974e-41	9.50017e-40
ENSG00000162591	9189.47	-1.59518	0.118183	-13.4975	1.61783e-41	9.69416e-40
ENSG00000205476	16966.6	-0.683209	0.0506448	-13.4902	1.78611e-41	1.0664e-39
ENSG00000196975	12561.1	0.750673	0.0556519	13.4887	1.82236e-41	1.08414e-39
ENSG00000130396	46189.7	0.612325	0.0454095	13.4845	1.92943e-41	1.14374e-39
ENSG00000175567	3737.67	-1.12775	0.0836452	-13.4826	1.98038e-41	1.16977e-39
ENSG00000163235	27021.1	0.607636	0.0451389	13.4615	2.63644e-41	1.55176e-39
ENSG00000100242	17203.1	-0.739325	0.05502	-13.4374	3.65082e-41	2.14121e-39
ENSG00000166508	16225.4	-0.738064	0.0549626	-13.4285	4.11837e-41	2.40693e-39
ENSG00000108846	6207.97	1.2957	0.0966381	13.4077	5.44955e-41	3.17374e-39
ENSG00000112186	30667.2	0.718359	0.0536047	13.401	5.96194e-41	3.46001e-39
ENSG00000047249	34073.4	0.590439	0.0440764	13.3958	6.39795e-41	3.70011e-39
ENSG00000139734	123198	-0.512472	0.038259	-13.3948	6.48291e-41	3.73623e-39
ENSG00000003096	15853.6	-0.838984	0.0629111	-13.336	1.42885e-40	8.20626e-39
ENSG00000164603	16517.6	0.781504	0.0586147	13.3329	1.49022e-40	8.52918e-39
ENSG00000145284	24114	0.621766	0.0466553	13.3268	1.61679e-40	9.22183e-39
ENSG00000115295	37216	0.790644	0.0593483	13.3221	1.72162e-40	9.78614e-39
ENSG00000156802	163176	-0.699683	0.0525276	-13.3203	1.76386e-40	9.992e-39
ENSG00000134057	45214.8	-0.671737	0.0504391	-13.3178	1.82444e-40	1.03e-38
ENSG00000107551	2880.57	1.4229	0.10686	13.3156	1.87933e-40	1.0574e-38
ENSG00000151376	1978.84	-1.46965	0.110398	-13.3122	1.9652e-40	1.10197e-38
ENSG00000184661	35470.4	-0.786613	0.0592591	-13.2741	3.27041e-40	1.82769e-38
ENSG00000227964	1282	2.52595	0.190355	13.2697	3.47018e-40	1.93282e-38
ENSG00000123240	36879.6	0.690704	0.0520755	13.2635	3.76811e-40	2.09174e-38
ENSG00000010404	19482.1	0.585312	0.0441372	13.2612	3.88638e-40	2.1502e-38
ENSG00000234426	214.641	-4.08989	0.308848	-13.2424	4.99391e-40	2.75378e-38
ENSG00000118495	37919	0.609152	0.0460903	13.2165	7.04804e-40	3.87362e-38
ENSG00000166104	6311.44	0.927039	0.0702066	13.2044	8.27137e-40	4.53096e-38
ENSG00000187498	104494	1.02018	0.0772769	13.2016	8.58624e-40	4.68797e-38
ENSG00000050555	4149.37	-1.3072	0.0990753	-13.194	9.50595e-40	5.17311e-38
ENSG00000121621	45254.8	-0.784807	0.0594847	-13.1934	9.57242e-40	5.19225e-38
ENSG00000165490	16781	-0.716633	0.0543447	-13.1868	1.04527e-39	5.65125e-38
ENSG00000203780	2478.6	1.66592	0.126637	13.1551	1.59136e-39	8.5758e-38
ENSG00000064225	3950.95	1.38421	0.105246	13.1522	1.65335e-39	8.88098e-38
ENSG00000158169	37126.5	-0.520433	0.0396528	-13.1248	2.37515e-39	1.2717e-37
ENSG00000124145	55060.5	0.711093	0.0542798	13.1005	3.27047e-39	1.74544e-37
ENSG00000088448	13247.9	0.762705	0.0582401	13.0959	3.47653e-39	1.84947e-37
ENSG00000134030	51224.7	0.574012	0.0438782	13.0819	4.1761e-39	2.21453e-37
ENSG00000154721	3786.56	1.22447	0.0936228	13.0788	4.35199e-39	2.30046e-37
ENSG00000213741	42693.2	-0.641138	0.0490294	-13.0766	4.48079e-39	2.36102e-37
ENSG00000186191	673.732	-2.64589	0.202416	-13.0715	4.7894e-39	2.51565e-37
ENSG00000176619	29248	-0.534349	0.0408878	-13.0687	4.97368e-39	2.6042e-37
ENSG00000126785	3066.63	1.55187	0.118765	13.0667	5.1027e-39	2.66335e-37
ENSG00000235385	314.712	4.06073	0.310923	13.0602	5.5548e-39	2.88225e-37
ENSG00000170088	14906.4	1.04756	0.0802101	13.0602	5.55682e-39	2.88225e-37
ENSG00000009830	11590.6	0.69972	0.0536823	13.0345	7.79053e-39	4.02826e-37
ENSG00000156831	134627	-0.44939	0.0344962	-13.0272	8.56584e-39	4.4154e-37
ENSG00000068784	46513.3	-0.473148	0.0363465	-13.0177	9.70303e-39	4.98609e-37
ENSG00000197746	241161	0.608379	0.0467625	13.01	1.07382e-38	5.50099e-37
ENSG00000116285	27552.3	0.722869	0.0555663	13.0091	1.08553e-38	5.54389e-37
ENSG00000156687	2193.02	1.37597	0.105791	13.0065	1.12403e-38	5.72291e-37
ENSG00000160752	8281.47	-0.920232	0.0708303	-12.9921	1.357e-38	6.88791e-37
ENSG00000108946	301564	0.563789	0.043401	12.9902	1.3901e-38	7.03444e-37
ENSG00000152611	1100.02	-2.55656	0.196943	-12.9812	1.56312e-38	7.88593e-37
ENSG00000073792	82428.5	0.491005	0.03785	12.9724	1.75484e-38	8.82633e-37
ENSG00000231574	1728.79	2.09097	0.161698	12.9313	2.99609e-38	1.50239e-36
ENSG00000157064	8674.35	1.43324	0.111282	12.8794	5.87862e-38	2.93895e-36
ENSG00000111247	11836.9	-0.740808	0.0576695	-12.8457	9.08709e-38	4.52935e-36
ENSG00000183287	30031.2	0.860689	0.0672072	12.8065	1.50783e-37	7.49313e-36
ENSG00000127952	9264.21	0.949496	0.0742	12.7964	1.71636e-37	8.5039e-36
ENSG00000136938	67759.9	-0.560031	0.0437897	-12.7891	1.88604e-37	9.3168e-36
ENSG00000140525	65450.4	-0.588326	0.0460701	-12.7702	2.40454e-37	1.18429e-35
ENSG00000155792	8803.23	-0.99561	0.0779938	-12.7652	2.56365e-37	1.25892e-35
ENSG00000105220	43764.9	-1.03458	0.081109	-12.7554	2.90769e-37	1.42365e-35
ENSG00000179242	103174	0.71311	0.0559682	12.7414	3.48309e-37	1.70036e-35
ENSG00000166451	14463.1	-0.749014	0.058789	-12.7407	3.51201e-37	1.70945e-35
ENSG00000102271	7678.2	1.08963	0.0857508	12.7069	5.41416e-37	2.62761e-35
ENSG00000250974	209.582	3.93441	0.310145	12.6857	7.09682e-37	3.4342e-35
ENSG00000087245	162159	0.695482	0.0548628	12.6767	7.95726e-37	3.83938e-35
ENSG00000113231	3350.75	1.61579	0.127552	12.6677	8.93075e-37	4.2966e-35
ENSG00000124260	5526	-0.969503	0.0765589	-12.6635	9.42124e-37	4.51947e-35
ENSG00000141404	24339.3	-0.652239	0.0516306	-12.6328	1.39227e-36	6.65963e-35
ENSG00000143786	18030.9	1.61118	0.127583	12.6284	1.47157e-36	7.01871e-35
ENSG00000114796	14493.3	1.01478	0.0803628	12.6275	1.48979e-36	7.08524e-35
ENSG00000137968	18732.7	1.59302	0.126213	12.6217	1.60422e-36	7.60765e-35
ENSG00000196284	3309.81	-1.53482	0.121619	-12.62	1.639e-36	7.75048e-35
ENSG00000067715	11535.8	1.71158	0.135689	12.6139	1.76918e-36	8.34228e-35
ENSG00000175581	12758.8	-0.654075	0.0518951	-12.6038	2.01245e-36	9.46251e-35
ENSG00000005249	19287.8	-0.601694	0.0477445	-12.6024	2.04894e-36	9.60685e-35
ENSG00000076242	45019.3	-0.480778	0.0381703	-12.5956	2.23263e-36	1.04387e-34
ENSG00000113578	5499.93	1.47122	0.116891	12.5863	2.51161e-36	1.171e-34
ENSG00000153310	120671	-0.41861	0.0332657	-12.5838	2.59215e-36	1.20517e-34
ENSG00000154678	8722.19	1.20305	0.0956352	12.5796	2.73495e-36	1.26801e-34
ENSG00000170312	30147.9	-0.618994	0.04923	-12.5735	2.95261e-36	1.36511e-34
ENSG00000164754	85288.4	-0.62547	0.0497508	-12.5721	3.00789e-36	1.3868e-34
ENSG00000146276	2740.8	-1.65092	0.131366	-12.5673	3.1952e-36	1.46908e-34
ENSG00000176658	134010	0.552123	0.0439466	12.5635	3.35206e-36	1.53695e-34
ENSG00000167325	63529	-0.461519	0.0367658	-12.553	3.82955e-36	1.75104e-34
ENSG00000093144	23498.6	0.529803	0.0422414	12.5423	4.38271e-36	1.99847e-34
ENSG00000082497	4795.46	1.07634	0.0858194	12.5419	4.40056e-36	2.00111e-34
ENSG00000179163	10421.9	0.879921	0.0701905	12.5362	4.73196e-36	2.14593e-34
ENSG00000132274	5592.92	1.17451	0.0937139	12.5329	4.93354e-36	2.23125e-34
ENSG00000088325	204289	-0.783475	0.0626543	-12.5047	7.03465e-36	3.17286e-34
ENSG00000115652	30316	0.626039	0.0501282	12.4888	8.59874e-36	3.8678e-34
ENSG00000122729	76646.9	0.520475	0.0417151	12.4769	9.98037e-36	4.47714e-34
ENSG00000224228	193.713	-3.88593	0.31168	-12.4677	1.12028e-35	5.01195e-34
ENSG00000113916	8755.21	0.979596	0.0785763	12.4668	1.13276e-35	5.05418e-34
ENSG00000067167	54440.6	0.554835	0.0445176	12.4633	1.18401e-35	5.26871e-34
ENSG00000182240	34114.1	0.736229	0.0591003	12.4573	1.27673e-35	5.66609e-34
ENSG00000104332	14563.5	1.01615	0.0815932	12.4539	1.33159e-35	5.8938e-34
ENSG00000102359	10632.1	1.22849	0.0987192	12.4443	1.50234e-35	6.63189e-34
ENSG00000170498	1727.53	2.75715	0.221882	12.4262	1.88394e-35	8.29433e-34
ENSG00000030582	12926.2	1.07587	0.0867941	12.3957	2.75802e-35	1.21105e-33
ENSG00000136824	49106.5	-0.654624	0.0528116	-12.3955	2.76578e-35	1.21125e-33
ENSG00000050165	30454.3	0.795139	0.0641731	12.3905	2.94049e-35	1.28437e-33
ENSG00000206052	13359.8	0.63475	0.0512477	12.3859	3.11485e-35	1.35696e-33
ENSG00000082512	5013.22	0.952606	0.0769186	12.3846	3.16648e-35	1.37584e-33
ENSG00000163947	63297.2	0.622807	0.0503278	12.375	3.56917e-35	1.54677e-33
ENSG00000133119	84607.4	-0.516199	0.0417224	-12.3722	3.6942e-35	1.59678e-33
ENSG00000169783	5387.09	-1.61264	0.130688	-12.3396	5.54598e-35	2.39097e-33
ENSG00000205212	14028.8	-0.786479	0.063913	-12.3055	8.46629e-35	3.64051e-33
ENSG00000130755	1864.38	1.54883	0.12603	12.2894	1.03284e-34	4.42974e-33
ENSG00000148948	227500	-0.61228	0.0499346	-12.2616	1.45508e-34	6.2246e-33
ENSG00000136295	26900.2	0.644131	0.0526106	12.2434	1.82317e-34	7.77917e-33
ENSG00000165861	10354.8	0.766045	0.0625761	12.2418	1.85811e-34	7.90791e-33
ENSG00000144560	30861	0.712249	0.0581905	12.24	1.90147e-34	8.07178e-33
ENSG00000101115	927.602	2.50024	0.204303	12.2379	1.95097e-34	8.26076e-33
ENSG00000187955	3896.7	-1.63752	0.133941	-12.2257	2.26654e-34	9.57254e-33
ENSG00000160179	9062.84	1.18694	0.097186	12.213	2.64836e-34	1.11567e-32
ENSG00000158467	12942.8	0.755784	0.0619116	12.2075	2.83582e-34	1.19162e-32
ENSG00000134109	25580	0.879159	0.0720504	12.202	3.03257e-34	1.27108e-32
ENSG00000051108	5335.01	1.10063	0.0902192	12.1995	3.12906e-34	1.30821e-32
ENSG00000156787	18164.9	-0.696799	0.0571215	-12.1986	3.16405e-34	1.31952e-32
ENSG00000147485	1000.41	1.873	0.153579	12.1957	3.27756e-34	1.36343e-32
ENSG00000114805	19538.2	1.72921	0.141812	12.1936	3.36164e-34	1.39491e-32
ENSG00000164713	30613.7	0.734704	0.0605527	12.1333	7.03602e-34	2.91232e-32
ENSG00000184408	218.98	3.79411	0.31285	12.1276	7.54411e-34	3.11486e-32
ENSG00000234948	1059.59	3.30401	0.272658	12.1178	8.50413e-34	3.50252e-32
ENSG00000161888	8698.72	-0.751461	0.0622176	-12.0779	1.38121e-33	5.67459e-32
ENSG00000138814	316971	0.483725	0.040052	12.0774	1.38987e-33	5.69608e-32
ENSG00000054983	28863.6	0.799647	0.0663222	12.057	1.78128e-33	7.28218e-32
ENSG00000120437	6505.51	-1.56885	0.13025	-12.0449	2.06235e-33	8.41053e-32
ENSG00000109323	12442.2	0.847638	0.0704381	12.0338	2.36049e-33	9.6028e-32
ENSG00000117616	25769.7	0.88165	0.0733357	12.0221	2.7195e-33	1.10363e-31
ENSG00000169429	1385.48	1.76192	0.14707	11.9801	4.51725e-33	1.82872e-31
ENSG00000169710	32274.4	-1.04369	0.0872727	-11.9589	5.8316e-33	2.35506e-31
ENSG00000070882	50355.8	0.593626	0.0496903	11.9465	6.77039e-33	2.72755e-31
ENSG00000126261	51212.2	-0.588953	0.0493358	-11.9376	7.53331e-33	3.02755e-31
ENSG00000171848	11984.5	-0.78305	0.065644	-11.9287	8.38357e-33	3.36112e-31
ENSG00000197872	7333.17	1.01901	0.0854403	11.9266	8.6009e-33	3.43995e-31
ENSG00000187156	814.102	2.21189	0.185579	11.9188	9.44173e-33	3.76716e-31
ENSG00000125968	1861.29	-1.35399	0.113799	-11.8981	1.21019e-32	4.81698e-31
ENSG00000073712	34346.8	-0.4812	0.0405077	-11.8792	1.51767e-32	6.02638e-31
ENSG00000157456	57700	-0.747718	0.0629699	-11.8742	1.61169e-32	6.38444e-31
ENSG00000162063	18025.8	-0.740787	0.0623916	-11.8732	1.63144e-32	6.44728e-31
ENSG00000230590	21768.4	0.769403	0.0648624	11.8621	1.86297e-32	7.34478e-31
ENSG00000008513	21470.2	0.741036	0.0625106	11.8546	2.03797e-32	8.01569e-31
ENSG00000138696	38467.5	0.94051	0.0793535	11.8522	2.09725e-32	8.22936e-31
ENSG00000172765	25727.8	0.61773	0.052121	11.8518	2.10528e-32	8.24137e-31
ENSG00000197905	55075.2	-0.517536	0.0437255	-11.836	2.54263e-32	9.93001e-31
ENSG00000023445	4849.9	-1.17386	0.099269	-11.8251	2.89658e-32	1.12858e-30
ENSG00000006062	10248.5	-0.99117	0.0838584	-11.8196	3.09249e-32	1.20209e-30
ENSG00000163710	8980.28	-1.22896	0.104032	-11.8133	3.33159e-32	1.292e-30
ENSG00000188229	8983.91	-0.884266	0.074968	-11.7952	4.13025e-32	1.59799e-30
ENSG00000118503	3224.63	1.26282	0.107095	11.7916	4.31219e-32	1.6645e-30
ENSG00000137809	7841.16	1.79609	0.152345	11.7896	4.41564e-32	1.70048e-30
ENSG00000157423	3926.84	1.29317	0.109723	11.7858	4.62171e-32	1.77572e-30
ENSG00000249776	176.542	-3.70063	0.314019	-11.7847	4.68042e-32	1.79412e-30
ENSG00000169902	70340.1	0.717048	0.0608488	11.7841	4.71393e-32	1.80281e-30
ENSG00000184611	7297.93	2.37905	0.201954	11.7802	4.93969e-32	1.8848e-30
ENSG00000073464	5943.74	0.835367	0.0709956	11.7665	5.81081e-32	2.2121e-30
ENSG00000150540	9024.43	0.975763	0.0829614	11.7617	6.15161e-32	2.33649e-30
ENSG00000156970	46621.3	-0.78632	0.0669122	-11.7515	6.9358e-32	2.62832e-30
ENSG00000115935	6273.98	0.788492	0.0671224	11.7471	7.31019e-32	2.76388e-30
ENSG00000165029	13536.7	1.41046	0.12038	11.7167	1.04626e-31	3.94678e-30
ENSG00000181234	802.091	2.02678	0.173165	11.7044	1.21042e-31	4.5557e-30
ENSG00000112299	673.595	2.49928	0.213553	11.7033	1.2253e-31	4.60125e-30
ENSG00000151693	21720.8	1.31352	0.11226	11.7007	1.26408e-31	4.73616e-30
ENSG00000143228	58223.8	-0.528379	0.0451709	-11.6973	1.31512e-31	4.9163e-30
ENSG00000169604	223344	0.771943	0.0660464	11.6879	1.46978e-31	5.48211e-30
ENSG00000152402	78345.2	0.815517	0.069787	11.6858	1.50672e-31	5.6073e-30
ENSG00000105248	7055.84	-0.925854	0.079281	-11.6781	1.64884e-31	6.12245e-30
ENSG00000136261	47425.7	-0.577928	0.0496691	-11.6356	2.71827e-31	1.0071e-29
ENSG00000177822	32459.2	0.729146	0.0627188	11.6256	3.05286e-31	1.12854e-29
ENSG00000168918	3999.4	1.81849	0.156617	11.611	3.62276e-31	1.33624e-29
ENSG00000185483	58553	1.51685	0.130761	11.6002	4.11329e-31	1.5138e-29
ENSG00000135451	5220.23	-0.832059	0.0720357	-11.5507	7.3262e-31	2.69027e-29
ENSG00000074201	81427.8	-0.495645	0.0429186	-11.5485	7.51245e-31	2.75257e-29
ENSG00000007933	336.454	2.85148	0.24756	11.5184	1.0662e-30	3.89797e-29
ENSG00000132434	13927.1	-0.653989	0.0568034	-11.5132	1.13196e-30	4.1293e-29
ENSG00000182870	1975.16	1.78815	0.15541	11.506	1.22985e-30	4.47653e-29
ENSG00000179750	8202.67	-0.910413	0.0791849	-11.4973	1.36086e-30	4.94259e-29
ENSG00000229656	5608.47	1.60609	0.139758	11.4919	1.44892e-30	5.25092e-29
ENSG00000153823	43741.4	0.426568	0.0371421	11.4847	1.57399e-30	5.69173e-29
ENSG00000137834	10841.4	-1.06434	0.0928027	-11.4688	1.89211e-30	6.82722e-29
ENSG00000148219	47190.4	0.523833	0.0456769	11.4682	1.90512e-30	6.85927e-29
ENSG00000134824	51984.8	-1.09375	0.0954369	-11.4605	2.08417e-30	7.48768e-29
ENSG00000185215	2594.93	1.17579	0.102688	11.4501	2.34839e-30	8.41869e-29
ENSG00000070950	30830.6	-0.711059	0.0621249	-11.4456	2.47248e-30	8.84444e-29
ENSG00000163297	16489.4	0.994601	0.0870559	11.4248	3.14202e-30	1.12153e-28
ENSG00000072042	9591.26	-0.971376	0.0850793	-11.4173	3.42687e-30	1.22058e-28
ENSG00000111206	38175.9	-0.845021	0.0741509	-11.396	4.37931e-30	1.55648e-28
ENSG00000161011	28032.1	0.799719	0.070198	11.3923	4.56641e-30	1.61951e-28
ENSG00000137965	1654.96	-1.48076	0.130089	-11.3826	5.10315e-30	1.80601e-28
ENSG00000101605	3066.52	1.92448	0.169222	11.3725	5.7299e-30	2.02351e-28
ENSG00000135476	11591.5	-0.676504	0.0595496	-11.3603	6.58887e-30	2.32191e-28
ENSG00000224078	13760.3	0.558118	0.0491581	11.3535	7.12388e-30	2.50513e-28
ENSG00000128791	52615.1	0.686112	0.0604639	11.3475	7.63416e-30	2.6789e-28
ENSG00000088387	31348.7	1.26595	0.111694	11.3341	8.89698e-30	3.11544e-28
ENSG00000099194	16100.5	-1.59505	0.140935	-11.3176	1.07373e-29	3.75194e-28
ENSG00000075651	23383.9	0.663562	0.0587297	11.2986	1.33365e-29	4.65041e-28
ENSG00000071539	7281.39	-0.727216	0.0644546	-11.2826	1.59925e-29	5.56484e-28
ENSG00000120802	25741.5	-0.713095	0.063218	-11.2799	1.64872e-29	5.72498e-28
ENSG00000085999	15016.4	-0.56863	0.0504188	-11.2781	1.68282e-29	5.83121e-28
ENSG00000148677	30510.1	0.725734	0.0644322	11.2635	1.98628e-29	6.86838e-28
ENSG00000261824	19828.8	0.59912	0.053256	11.2498	2.3208e-29	8.00845e-28
ENSG00000149257	16295.7	-0.745067	0.0662957	-11.2385	2.63706e-29	9.08089e-28
ENSG00000128050	31464.5	-0.689104	0.061351	-11.2322	2.83492e-29	9.74202e-28
ENSG00000113361	751.876	2.47246	0.220204	11.2281	2.96907e-29	1.01819e-27
ENSG00000028277	2386.39	1.6481	0.146853	11.2228	3.15063e-29	1.07823e-27
ENSG00000110328	30784.8	-0.875483	0.0781351	-11.2047	3.86496e-29	1.31997e-27
ENSG00000166206	14520	0.905904	0.0808632	11.2029	3.94544e-29	1.34469e-27
ENSG00000119669	3107.87	1.02677	0.091824	11.182	4.99685e-29	1.69954e-27
ENSG00000165591	4592.43	1.1621	0.104053	11.1683	5.83133e-29	1.97931e-27
ENSG00000135966	32254.7	0.538841	0.0482557	11.1664	5.95686e-29	2.0178e-27
ENSG00000029364	26382.3	-0.550872	0.0494309	-11.1443	7.63558e-29	2.58117e-27
ENSG00000113140	71313.3	0.367602	0.0329951	11.1411	7.9126e-29	2.66938e-27
ENSG00000104147	10781.7	-0.865858	0.0777606	-11.1349	8.48221e-29	2.85573e-27
ENSG00000104419	18024.9	-0.938005	0.0843243	-11.1238	9.61051e-29	3.22905e-27
ENSG00000081087	14239.2	0.630609	0.0567274	11.1165	1.04309e-28	3.49762e-27
ENSG00000114115	4688.53	0.872541	0.0785056	11.1144	1.06785e-28	3.57344e-27
ENSG00000104969	23763.8	-0.47507	0.042777	-11.1057	1.1764e-28	3.92874e-27
ENSG00000141337	2882.62	1.64209	0.147953	11.0987	1.27277e-28	4.24207e-27
ENSG00000120949	5361.82	-1.56058	0.140644	-11.096	1.31182e-28	4.36346e-27
ENSG00000103742	2752.43	1.1053	0.0996164	11.0955	1.31905e-28	4.3787e-27
ENSG00000228358	771.599	2.15504	0.195078	11.0471	2.2643e-28	7.50155e-27
ENSG00000116106	2457.76	1.4643	0.132626	11.0408	2.42923e-28	8.03194e-27
ENSG00000162616	12120.5	0.58049	0.0526248	11.0307	2.71651e-28	8.96394e-27
ENSG00000197442	31163.4	1.14726	0.10402	11.0293	2.76129e-28	9.09364e-27
ENSG00000099256	18935.7	-0.742834	0.0675725	-10.9931	4.12302e-28	1.35513e-26
ENSG00000168056	6016.77	0.886196	0.0806176	10.9926	4.14862e-28	1.36085e-26
ENSG00000213625	9295.38	0.66396	0.0604294	10.9874	4.39523e-28	1.43889e-26
ENSG00000225546	13627.7	0.603791	0.0549613	10.9857	4.4752e-28	1.46219e-26
ENSG00000100297	18135.2	-0.638128	0.0581048	-10.9824	4.64583e-28	1.51496e-26
ENSG00000137575	17098.3	0.619272	0.0564182	10.9765	4.9602e-28	1.6143e-26
ENSG00000131242	17332	0.991518	0.0904691	10.9597	5.96676e-28	1.93809e-26
ENSG00000148180	26494.2	0.671891	0.0613495	10.9519	6.5099e-28	2.11038e-26
ENSG00000177084	61239.1	-0.498568	0.0455402	-10.9479	6.8026e-28	2.20097e-26
ENSG00000134243	37927.3	0.893885	0.0816528	10.9474	6.83924e-28	2.20851e-26
ENSG00000079616	8558.8	-0.771023	0.0704353	-10.9465	6.9039e-28	2.22507e-26
ENSG00000102317	5725.44	-0.789209	0.0721013	-10.9458	6.95711e-28	2.23787e-26
ENSG00000138131	16464.5	0.522222	0.0477325	10.9406	7.37199e-28	2.36674e-26
ENSG00000188677	21999.1	-0.624649	0.0571014	-10.9393	7.47733e-28	2.39592e-26
ENSG00000198911	59017.4	-0.72475	0.0662571	-10.9384	7.54906e-28	2.41424e-26
ENSG00000101544	27647.8	-0.521051	0.0476638	-10.9318	8.12291e-28	2.59277e-26
ENSG00000146918	46597.4	-0.524173	0.0479756	-10.9258	8.67594e-28	2.76398e-26
ENSG00000135677	54454.1	0.731136	0.0669302	10.9239	8.86436e-28	2.81859e-26
ENSG00000100129	95947.8	-0.367732	0.0336813	-10.918	9.45543e-28	3.00079e-26
ENSG00000147677	160876	-0.467451	0.0428605	-10.9063	1.07511e-27	3.40546e-26
ENSG00000122870	188042	0.732103	0.0671351	10.9049	1.0919e-27	3.45206e-26
ENSG00000225783	5463.05	1.39573	0.128075	10.8977	1.18152e-27	3.72829e-26
ENSG00000213918	2168.52	1.30733	0.120063	10.8887	1.30546e-27	4.11158e-26
ENSG00000161040	31098.8	0.971249	0.0893177	10.8741	1.53159e-27	4.81463e-26
ENSG00000011028	43099.7	0.751965	0.0692468	10.8592	1.80304e-27	5.65725e-26
ENSG00000184985	14060.4	1.13979	0.104998	10.8554	1.88076e-27	5.88998e-26
ENSG00000150054	59215.3	-0.671919	0.0619299	-10.8497	2.00172e-27	6.25699e-26
ENSG00000100191	444.122	-2.43026	0.224024	-10.8483	2.0328e-27	6.34217e-26
ENSG00000213626	21899.4	-0.605397	0.0558171	-10.8461	2.08157e-27	6.48216e-26
ENSG00000129521	12447.7	-1.61324	0.148966	-10.8296	2.49301e-27	7.74888e-26
ENSG00000141068	6795.6	0.697855	0.0644966	10.82	2.76692e-27	8.58419e-26
ENSG00000075785	147605	0.430427	0.0398684	10.7962	3.58831e-27	1.11117e-25
ENSG00000172986	32721	0.700596	0.0649601	10.785	4.05193e-27	1.2524e-25
ENSG00000182054	5525.88	-0.89575	0.0832663	-10.7577	5.45417e-27	1.68268e-25
ENSG00000164463	5362.22	0.999823	0.0929525	10.7563	5.53593e-27	1.70474e-25
ENSG00000079263	3622.16	2.28174	0.212239	10.7508	5.87421e-27	1.80382e-25
ENSG00000166262	5464.39	1.35443	0.125985	10.7507	5.87942e-27	1.80382e-25
ENSG00000131747	162790	-0.563596	0.0524608	-10.7432	6.38065e-27	1.95399e-25
ENSG00000173930	3939.34	-1.48724	0.138451	-10.742	6.46198e-27	1.97525e-25
ENSG00000223380	22028.7	0.566696	0.0527569	10.7417	6.48709e-27	1.97928e-25
ENSG00000139174	38439.8	0.737424	0.068676	10.7377	6.7686e-27	2.06138e-25
ENSG00000172893	19790.3	-1.48861	0.138904	-10.7168	8.4867e-27	2.5799e-25
ENSG00000183044	4619.69	0.872124	0.0814654	10.7055	9.596e-27	2.91178e-25
ENSG00000174099	49140.7	0.465836	0.0435239	10.703	9.85402e-27	2.98462e-25
ENSG00000129657	73904.4	0.432524	0.040433	10.6973	1.04775e-26	3.16768e-25
ENSG00000089902	30466.2	0.678564	0.0634659	10.6918	1.11216e-26	3.35629e-25
ENSG00000070778	18321.2	0.833226	0.0780298	10.6783	1.28599e-26	3.87385e-25
ENSG00000149485	19004.4	-1.03339	0.0968123	-10.6741	1.345e-26	4.04426e-25
ENSG00000183207	21480.8	-0.639793	0.0599467	-10.6727	1.36597e-26	4.09989e-25
ENSG00000138180	42437.9	-0.623006	0.0585687	-10.6372	2.00076e-26	5.99433e-25
ENSG00000013810	15586.5	-0.665018	0.0625972	-10.6238	2.31045e-26	6.9097e-25
ENSG00000103249	9266.87	0.895725	0.084333	10.6213	2.37285e-26	7.08354e-25
ENSG00000105976	75877.1	-0.815852	0.076899	-10.6094	2.69511e-26	8.03115e-25
ENSG00000118762	14055.8	0.543359	0.0512361	10.605	2.82449e-26	8.40158e-25
ENSG00000021762	12049	0.785956	0.0741644	10.5975	3.06066e-26	9.08781e-25
ENSG00000109466	37398.2	0.831582	0.0785319	10.5891	3.34825e-26	9.92397e-25
ENSG00000258791	474.12	2.56482	0.242225	10.5886	3.3664e-26	9.95999e-25
ENSG00000065154	22224.3	0.626368	0.059246	10.5723	4.00477e-26	1.18276e-24
ENSG00000251562	76078.3	0.535558	0.0507028	10.5627	4.43744e-26	1.30822e-24
ENSG00000082397	65436.1	-0.801528	0.0759179	-10.5578	4.67347e-26	1.37536e-24
ENSG00000142173	25783.2	0.846859	0.0802265	10.5559	4.77296e-26	1.40215e-24
ENSG00000064601	9267.75	0.857005	0.0812625	10.5461	5.29267e-26	1.55208e-24
ENSG00000115053	64381.1	-0.491664	0.0466225	-10.5456	5.32119e-26	1.55769e-24
ENSG00000232310	10088.9	1.21586	0.115369	10.5389	5.71805e-26	1.67092e-24
ENSG00000130669	20682	-0.545928	0.0518525	-10.5285	6.38553e-26	1.86269e-24
ENSG00000060688	16415.5	-0.59521	0.0565371	-10.5278	6.43431e-26	1.87363e-24
ENSG00000125148	4680.19	1.14658	0.108943	10.5245	6.65864e-26	1.93555e-24
ENSG00000131100	11184	0.760039	0.072258	10.5184	7.10638e-26	2.06209e-24
ENSG00000072274	77317.3	-0.486456	0.0462786	-10.5115	7.64932e-26	2.21577e-24
ENSG00000116133	74462.5	-0.920409	0.087657	-10.5001	8.62623e-26	2.49439e-24
ENSG00000166922	3641.09	1.45309	0.13841	10.4985	8.78082e-26	2.53468e-24
ENSG00000138326	44746.2	-0.385018	0.0366921	-10.4932	9.28235e-26	2.6748e-24
ENSG00000116954	7453.82	0.768195	0.0732895	10.4817	1.04891e-25	3.01729e-24
ENSG00000224596	3911.96	2.25165	0.214886	10.4783	1.08657e-25	3.12021e-24
ENSG00000153214	16322.5	0.649323	0.0620882	10.4581	1.34558e-25	3.85733e-24
ENSG00000174780	41890.3	-0.391233	0.0374117	-10.4575	1.35381e-25	3.87422e-24
ENSG00000102974	57818.7	-0.478524	0.04578	-10.4527	1.42442e-25	4.06928e-24
ENSG00000164109	5117.94	-0.801483	0.076704	-10.449	1.48032e-25	4.2217e-24
ENSG00000176049	21838.7	-0.534848	0.0511949	-10.4473	1.50766e-25	4.29231e-24
ENSG00000171502	5613.58	0.850093	0.081449	10.4371	1.67812e-25	4.76943e-24
ENSG00000091483	22539.8	-0.494386	0.0474169	-10.4264	1.87927e-25	5.33198e-24
ENSG00000148337	21165.4	-0.48834	0.0468466	-10.4242	1.92224e-25	5.4446e-24
ENSG00000101608	21873.5	0.7846	0.0753296	10.4156	2.10545e-25	5.95335e-24
ENSG00000166016	4656.71	1.52541	0.14665	10.4017	2.43501e-25	6.87353e-24
ENSG00000153982	3610.91	1.19928	0.11536	10.396	2.58651e-25	7.28877e-24
ENSG00000232759	336.112	2.6482	0.255059	10.3827	2.97229e-25	8.3617e-24
ENSG00000174444	49044	-0.443171	0.0427346	-10.3703	3.3843e-25	9.50467e-24
ENSG00000108561	16516.4	-0.504191	0.0486813	-10.357	3.89035e-25	1.09074e-23
ENSG00000163938	10227.9	-0.622278	0.0601482	-10.3457	4.37501e-25	1.22456e-23
ENSG00000137135	3222.14	-0.958217	0.0926329	-10.3442	4.44462e-25	1.24105e-23
ENSG00000065328	27072.7	-0.567522	0.0548641	-10.3441	4.44889e-25	1.24105e-23
ENSG00000125398	4485.08	0.859799	0.0831707	10.3378	4.75484e-25	1.32417e-23
ENSG00000198873	22577	0.905526	0.0876008	10.337	4.79478e-25	1.33306e-23
ENSG00000157538	3692.29	0.995236	0.0963017	10.3346	4.91675e-25	1.36469e-23
ENSG00000162129	46205.6	-0.567767	0.0549764	-10.3275	5.29425e-25	1.46701e-23
ENSG00000076382	27246.6	-0.726189	0.0704414	-10.3091	6.40806e-25	1.77268e-23
ENSG00000121152	45882.1	-0.748457	0.072629	-10.3052	6.67474e-25	1.84338e-23
ENSG00000147408	9974	1.62665	0.157886	10.3027	6.8516e-25	1.88908e-23
ENSG00000168078	56612.2	-0.630021	0.061291	-10.2792	8.7466e-25	2.40756e-23
ENSG00000142230	119907	-0.67311	0.0654844	-10.2789	8.76894e-25	2.40972e-23
ENSG00000111860	14294.2	0.781585	0.0760691	10.2747	9.16502e-25	2.5144e-23
ENSG00000145779	6004.57	-0.718204	0.0699944	-10.2609	1.05742e-24	2.89622e-23
ENSG00000121413	2947	1.35859	0.132486	10.2546	1.12873e-24	3.08644e-23
ENSG00000215452	544.583	2.10564	0.205467	10.2481	1.20699e-24	3.29501e-23
ENSG00000123384	44740.4	0.71577	0.0698529	10.2468	1.2231e-24	3.33349e-23
ENSG00000111245	717.494	2.62676	0.257086	10.2174	1.65665e-24	4.50771e-23
ENSG00000136861	60305.4	-0.603776	0.0590972	-10.2167	1.67004e-24	4.53671e-23
ENSG00000156639	257605	0.374476	0.0366621	10.2142	1.7121e-24	4.64338e-23
ENSG00000177106	3514.93	0.916833	0.0898113	10.2084	1.81788e-24	4.9222e-23
ENSG00000062725	47482.2	0.427327	0.0419262	10.1924	2.14483e-24	5.79802e-23
ENSG00000144227	2414.87	2.26034	0.221849	10.1887	2.22828e-24	6.01383e-23
ENSG00000144730	11449.5	0.902808	0.0886132	10.1882	2.239e-24	6.03295e-23
ENSG00000047932	149564	0.514698	0.0505359	10.1848	2.31867e-24	6.2375e-23
ENSG00000151445	8697.35	0.817089	0.0802409	10.1829	2.36296e-24	6.34635e-23
ENSG00000102230	1957	-1.3795	0.135545	-10.1774	2.50147e-24	6.7075e-23
ENSG00000112742	16877.2	-0.80459	0.079069	-10.1758	2.5431e-24	6.80812e-23
ENSG00000142731	6930.52	-0.77503	0.0761917	-10.1721	2.64137e-24	7.05983e-23
ENSG00000214960	6277.35	-0.689459	0.0678049	-10.1683	2.74752e-24	7.33173e-23
ENSG00000206579	4464.78	2.19764	0.216366	10.1571	3.08225e-24	8.21176e-23
ENSG00000076685	22144.4	0.47022	0.0463027	10.1553	3.13698e-24	8.34416e-23
ENSG00000151468	57145.5	-0.917965	0.0904217	-10.152	3.2452e-24	8.61822e-23
ENSG00000076716	28185.5	0.712858	0.0702504	10.1474	3.40355e-24	9.02429e-23
ENSG00000112297	2364.15	-1.34501	0.132678	-10.1374	3.76815e-24	9.97509e-23
ENSG00000151224	947.836	1.57165	0.15504	10.1371	3.78343e-24	9.99957e-23
ENSG00000156510	937.706	1.94906	0.192415	10.1294	4.09055e-24	1.0777e-22
ENSG00000156265	15199.4	0.93919	0.0927186	10.1295	4.08876e-24	1.0777e-22
ENSG00000117399	6307.91	-0.850177	0.0839409	-10.1283	4.13862e-24	1.08863e-22
ENSG00000198056	13563.4	-0.590751	0.0583677	-10.1212	4.44953e-24	1.16856e-22
ENSG00000151503	15951.1	-0.857253	0.0847099	-10.1199	4.51019e-24	1.18262e-22
ENSG00000155099	7068.77	0.788948	0.0779846	10.1167	4.65791e-24	1.21943e-22
ENSG00000188042	2292.67	1.23023	0.121679	10.1104	4.96701e-24	1.29831e-22
ENSG00000164694	11331.5	-1.06845	0.105755	-10.1031	5.35377e-24	1.3972e-22
ENSG00000115461	20936.7	0.664502	0.0657873	10.1008	5.48146e-24	1.42828e-22
ENSG00000010278	93363.9	-0.347811	0.0344554	-10.0945	5.83988e-24	1.51928e-22
ENSG00000174371	18330.2	-0.666844	0.0661383	-10.0826	6.59768e-24	1.71374e-22
ENSG00000171490	14653.5	-0.616252	0.0611228	-10.0822	6.62257e-24	1.71752e-22
ENSG00000149503	22097	-0.691635	0.068648	-10.0751	7.11937e-24	1.84348e-22
ENSG00000104361	1002.17	2.25122	0.223534	10.071	7.41831e-24	1.9179e-22
ENSG00000105855	20572.9	0.980297	0.0974348	10.0611	8.21174e-24	2.11973e-22
ENSG00000182168	6443.32	1.78126	0.177058	10.0603	8.27338e-24	2.13232e-22
ENSG00000156218	42967.5	-0.800381	0.0795981	-10.0553	8.70765e-24	2.24077e-22
ENSG00000204542	399.186	2.61679	0.260343	10.0513	9.06593e-24	2.32935e-22
ENSG00000144802	6815.78	0.990667	0.0985753	10.0499	9.20041e-24	2.36025e-22
ENSG00000135749	16319.3	0.753934	0.0750216	10.0496	9.22825e-24	2.36374e-22
ENSG00000116221	41219.2	-0.441619	0.0439473	-10.0489	9.29453e-24	2.37705e-22
ENSG00000038427	833.911	-1.98793	0.197882	-10.046	9.56461e-24	2.44236e-22
ENSG00000184384	35190.6	0.943573	0.09394	10.0444	9.72098e-24	2.47848e-22
ENSG00000187391	31449.8	0.983329	0.0979236	10.0418	9.98359e-24	2.54153e-22
ENSG00000042317	2886.18	1.00305	0.0999148	10.0391	1.02641e-23	2.60894e-22
ENSG00000162909	77668.1	0.500435	0.0498509	10.0387	1.03072e-23	2.61588e-22
ENSG00000118985	13531.6	-1.09095	0.108706	-10.0358	1.06095e-23	2.6844e-22
ENSG00000071575	20034.1	0.740764	0.0738113	10.0359	1.05969e-23	2.6844e-22
ENSG00000062282	2439.8	-1.00107	0.0997844	-10.0323	1.09878e-23	2.77588e-22
ENSG00000120820	10460.6	0.782408	0.078009	10.0297	1.12836e-23	2.84628e-22
ENSG00000246228	6167.68	1.52335	0.151911	10.0279	1.14891e-23	2.89371e-22
ENSG00000169946	10839.3	0.602821	0.0601717	10.0183	1.266e-23	3.1838e-22
ENSG00000146350	20075.7	0.528815	0.0527903	10.0173	1.27965e-23	3.21326e-22
ENSG00000136811	17564.2	-0.476312	0.0475917	-10.0083	1.40162e-23	3.51421e-22
ENSG00000166348	30839.8	0.559717	0.0559292	10.0076	1.41144e-23	3.5335e-22
ENSG00000182022	9975.35	0.995305	0.0994693	10.0061	1.43219e-23	3.58005e-22
ENSG00000153044	8603.45	-0.691218	0.06909	-10.0046	1.45472e-23	3.63089e-22
ENSG00000113552	9989.55	0.628642	0.0628991	9.99446	1.61157e-23	4.01633e-22
ENSG00000186480	6742.89	-1.46613	0.146867	-9.98267	1.81513e-23	4.51686e-22
ENSG00000242242	31151.6	0.662777	0.066458	9.97287	2.00351e-23	4.97819e-22
ENSG00000122861	4502.35	1.18275	0.118599	9.97263	2.00842e-23	4.98292e-22
ENSG00000130024	6801.17	0.704077	0.0706487	9.96589	2.14942e-23	5.3248e-22
ENSG00000133943	12560.9	0.736433	0.0739278	9.96152	2.246e-23	5.55576e-22
ENSG00000079459	32875.1	-1.02574	0.103006	-9.95813	2.32394e-23	5.74e-22
ENSG00000111424	14266.9	0.767017	0.0771277	9.94476	2.65805e-23	6.55547e-22
ENSG00000140416	36699.5	0.430607	0.0433144	9.94143	2.74841e-23	6.76828e-22
ENSG00000197445	923.308	2.37138	0.238568	9.94004	2.78706e-23	6.85329e-22
ENSG00000164574	34716.8	0.652305	0.0656339	9.93853	2.82962e-23	6.94764e-22
ENSG00000166340	4886.74	1.02229	0.102901	9.93473	2.93975e-23	7.20738e-22
ENSG00000164292	253554	-0.644751	0.064964	-9.92475	3.2492e-23	7.9543e-22
ENSG00000085840	14109.5	-0.748943	0.0754737	-9.92323	3.29913e-23	8.06466e-22
ENSG00000147684	53687.1	-0.466662	0.0470602	-9.91628	3.53696e-23	8.63331e-22
ENSG00000080986	44582.4	-0.352655	0.0356187	-9.90084	4.12783e-23	1.00607e-21
ENSG00000145246	12647	0.580259	0.0586146	9.89956	4.18113e-23	1.01757e-21
ENSG00000100281	35078.9	-0.409646	0.0413862	-9.89813	4.24148e-23	1.03075e-21
ENSG00000114054	11308.1	-0.63766	0.0646337	-9.86575	5.8595e-23	1.42187e-21
ENSG00000166557	89387.8	-0.416865	0.0422722	-9.86143	6.11727e-23	1.48226e-21
ENSG00000160075	12118.1	-0.572555	0.0580984	-9.85493	6.52644e-23	1.57909e-21
ENSG00000151690	7993.84	0.603127	0.0612406	9.84848	6.95886e-23	1.68127e-21
ENSG00000140451	3552.58	-0.966525	0.0983203	-9.83037	8.33096e-23	2.00984e-21
ENSG00000227906	167.837	3.13779	0.319527	9.8201	9.2248e-23	2.22225e-21
ENSG00000185274	29922.1	-0.646017	0.0658174	-9.8153	9.67516e-23	2.32737e-21
ENSG00000099956	79838.3	-0.389527	0.0397751	-9.79323	1.20383e-22	2.89164e-21
ENSG00000137497	52719.4	-0.433438	0.0443118	-9.78155	1.35127e-22	3.24108e-21
ENSG00000140859	21047.1	0.579418	0.0592396	9.78093	1.35962e-22	3.25642e-21
ENSG00000111145	55659.2	0.584554	0.059804	9.77448	1.44894e-22	3.46534e-21
ENSG00000256916	286.604	-2.53776	0.259691	-9.77223	1.48148e-22	3.53808e-21
ENSG00000105894	65085.6	-0.534353	0.0547156	-9.76601	1.57529e-22	3.75671e-21
ENSG00000185261	1310.17	1.5091	0.154542	9.76501	1.59103e-22	3.7888e-21
ENSG00000136156	66263.8	0.383569	0.0393113	9.75722	1.71794e-22	4.08516e-21
ENSG00000141905	79341.8	-0.657352	0.0674429	-9.74679	1.90396e-22	4.52101e-21
ENSG00000134108	50841.8	0.434414	0.0445906	9.74228	1.99029e-22	4.71926e-21
ENSG00000137752	3106.5	1.67613	0.172283	9.7289	2.27026e-22	5.37543e-21
ENSG00000013275	17205.9	-0.556075	0.0572531	-9.71257	2.66543e-22	6.30212e-21
ENSG00000118046	14500.3	-0.479427	0.0493757	-9.70979	2.73895e-22	6.46673e-21
ENSG00000147155	4176.78	-0.963736	0.0992792	-9.70733	2.8058e-22	6.61515e-21
ENSG00000070961	49363.1	0.532847	0.0549792	9.69179	3.26745e-22	7.69263e-21
ENSG00000148468	123255	-0.304832	0.0314848	-9.68189	3.60013e-22	8.46387e-21
ENSG00000124795	57962.2	-0.340546	0.035178	-9.68066	3.64366e-22	8.55411e-21
ENSG00000135083	15286.4	0.951305	0.0983105	9.67653	3.79356e-22	8.89343e-21
ENSG00000117593	24237.1	-0.463212	0.0478807	-9.6743	3.87736e-22	9.07707e-21
ENSG00000179051	39803.7	-0.409135	0.0423056	-9.67093	4.00715e-22	9.36062e-21
ENSG00000072501	42147.2	-0.43032	0.0444965	-9.67086	4.00976e-22	9.36062e-21
ENSG00000138413	13528.2	-0.542618	0.0561324	-9.66674	4.17445e-22	9.73139e-21
ENSG00000116688	38461.7	-0.535933	0.055453	-9.66463	4.26148e-22	9.92033e-21
ENSG00000103522	376.607	-2.35946	0.244182	-9.66274	4.34112e-22	1.00916e-20
ENSG00000124098	3525.79	0.887296	0.0918522	9.66004	4.45683e-22	1.03461e-20
ENSG00000183873	14505.1	1.088	0.112876	9.63891	5.47646e-22	1.26953e-20
ENSG00000102384	17372.2	-0.657318	0.0681956	-9.63872	5.48689e-22	1.27017e-20
ENSG00000154928	2375.01	1.03763	0.107774	9.62777	6.10376e-22	1.41101e-20
ENSG00000144583	3198.03	1.44654	0.150343	9.62156	6.48373e-22	1.49676e-20
ENSG00000230257	2912.43	0.905424	0.0941189	9.61999	6.58344e-22	1.51767e-20
ENSG00000146731	23175.1	-0.420233	0.0437001	-9.61629	6.82506e-22	1.57118e-20
ENSG00000130766	4936.93	1.06094	0.110337	9.61544	6.88134e-22	1.58195e-20
ENSG00000138629	9183	-0.65956	0.0686192	-9.61189	7.12311e-22	1.63526e-20
ENSG00000171723	143556	-0.557929	0.0580709	-9.60773	7.41686e-22	1.70035e-20
ENSG00000174306	11777.8	0.520076	0.0541375	9.60658	7.49985e-22	1.717e-20
ENSG00000135540	14539.7	0.87266	0.0908843	9.60188	7.84963e-22	1.7946e-20
ENSG00000027697	12242.9	0.761489	0.0794378	9.58598	9.15824e-22	2.0909e-20
ENSG00000012822	4818.98	0.793594	0.0827938	9.58519	9.22839e-22	2.10402e-20
ENSG00000108270	112175	-0.340778	0.0355546	-9.58463	9.27915e-22	2.11269e-20
ENSG00000243742	5214.64	0.903542	0.0943604	9.57545	1.01419e-21	2.30597e-20
ENSG00000166086	18120.1	-0.513762	0.0536954	-9.56808	1.0891e-21	2.47289e-20
ENSG00000026751	1099.31	1.43422	0.149901	9.56782	1.09181e-21	2.47565e-20
ENSG00000143466	3720.76	0.81334	0.0850635	9.56156	1.15991e-21	2.6265e-20
ENSG00000113657	83116.8	0.357417	0.0373826	9.56104	1.16581e-21	2.63625e-20
ENSG00000118960	6669.11	0.685179	0.071683	9.55846	1.19521e-21	2.69539e-20
ENSG00000197930	41240.7	-0.34975	0.0365906	-9.55847	1.19512e-21	2.69539e-20
ENSG00000065427	26214.4	-0.502602	0.0525948	-9.55612	1.22254e-21	2.75328e-20
ENSG00000168538	12592.1	0.571844	0.0598875	9.54864	1.31409e-21	2.95546e-20
ENSG00000134690	18607.5	-0.707988	0.0742978	-9.52906	1.58719e-21	3.56483e-20
ENSG00000099219	11609.2	1.04167	0.109346	9.52642	1.62804e-21	3.64836e-20
ENSG00000198796	19090.5	0.493013	0.0517525	9.52637	1.62877e-21	3.64836e-20
ENSG00000198380	34013.3	0.366971	0.0385274	9.52494	1.65143e-21	3.69412e-20
ENSG00000073111	25849.9	-0.596556	0.0626415	-9.52334	1.67704e-21	3.74636e-20
ENSG00000108294	47043.8	-0.402127	0.0422379	-9.52053	1.72296e-21	3.84378e-20
ENSG00000143850	5010.83	1.00612	0.105701	9.51857	1.75585e-21	3.90665e-20
ENSG00000123096	5230.38	0.946634	0.0994511	9.51859	1.75542e-21	3.90665e-20
ENSG00000184500	13287.5	0.747628	0.0786355	9.5075	1.95294e-21	4.33934e-20
ENSG00000164031	4650.25	0.725773	0.076367	9.50375	2.0247e-21	4.49278e-20
ENSG00000260604	1810.08	1.12996	0.118934	9.50072	2.08449e-21	4.61926e-20
ENSG00000186866	5306.11	0.812491	0.0855542	9.4968	2.16431e-21	4.78976e-20
ENSG00000110921	2232.47	-1.09119	0.115108	-9.47976	2.54875e-21	5.63304e-20
ENSG00000079432	9197.86	-0.58484	0.0616992	-9.47889	2.57012e-21	5.67271e-20
ENSG00000115963	56923.7	0.360947	0.0380847	9.47747	2.60512e-21	5.74233e-20
ENSG00000128512	35442.1	0.821574	0.0867129	9.47465	2.67664e-21	5.89216e-20
ENSG00000230258	485.822	-1.95529	0.206415	-9.47262	2.72906e-21	5.99959e-20
ENSG00000103978	14103.4	-0.55794	0.0589917	-9.45793	3.141e-21	6.89606e-20
ENSG00000148634	25070.1	0.489942	0.051829	9.45305	3.2911e-21	7.21607e-20
ENSG00000188064	443.019	-2.56386	0.271235	-9.45255	3.3068e-21	7.24094e-20
ENSG00000167553	147134	-0.543228	0.057481	-9.45056	3.3702e-21	7.37005e-20
ENSG00000156162	14064	0.754233	0.0799168	9.43773	3.80957e-21	8.3199e-20
ENSG00000100714	66018.5	-0.495871	0.052546	-9.43689	3.84025e-21	8.37589e-20
ENSG00000075702	15679.9	-0.708255	0.0751415	-9.42562	4.27567e-21	9.31333e-20
ENSG00000248429	1235.59	1.91119	0.202917	9.41858	4.5724e-21	9.94661e-20
ENSG00000178035	15617.4	-0.581738	0.0617974	-9.41364	4.7926e-21	1.0412e-19
ENSG00000068489	113102	-0.512142	0.054436	-9.40815	5.04928e-21	1.09553e-19
ENSG00000197081	136314	0.85459	0.0909133	9.40006	5.45325e-21	1.18163e-19
ENSG00000117069	34130.1	0.837767	0.089296	9.38191	6.47898e-21	1.40206e-19
ENSG00000258590	418.041	2.09424	0.223416	9.37374	7.00055e-21	1.51296e-19
ENSG00000169607	20627.2	-0.609633	0.06505	-9.37175	7.13406e-21	1.53981e-19
ENSG00000162618	8560.63	1.28439	0.137155	9.36449	7.64178e-21	1.64725e-19
ENSG00000147010	109185	0.33536	0.0358135	9.36406	7.67273e-21	1.65178e-19
ENSG00000120889	22354.3	0.50784	0.0542456	9.36185	7.83508e-21	1.68454e-19
ENSG00000141985	27547.9	-0.575019	0.0614878	-9.35175	8.62063e-21	1.85104e-19
ENSG00000064313	57978.5	-0.480264	0.0513597	-9.351	8.68258e-21	1.86193e-19
ENSG00000152463	812.528	2.35631	0.251995	9.3506	8.71496e-21	1.86646e-19
ENSG00000085117	8040.99	1.18915	0.127309	9.34063	9.57589e-21	2.0482e-19
ENSG00000186871	12911.1	-0.734451	0.0786602	-9.33701	9.90937e-21	2.11681e-19
ENSG00000179241	59739.2	-0.418731	0.0448581	-9.33457	1.01405e-20	2.16339e-19
ENSG00000178075	9635.72	0.649909	0.0697109	9.32291	1.13192e-20	2.41176e-19
ENSG00000172340	65001.1	-0.494858	0.053206	-9.30079	1.39406e-20	2.96649e-19
ENSG00000165732	64837.2	-0.490908	0.0528327	-9.29173	1.51796e-20	3.22601e-19
ENSG00000172534	17247.2	-0.466596	0.0502225	-9.29056	1.53473e-20	3.25747e-19
ENSG00000100591	17572.2	0.528171	0.0568662	9.28796	1.57273e-20	3.33388e-19
ENSG00000179364	4495.8	0.792392	0.0853652	9.28238	1.65732e-20	3.5087e-19
ENSG00000112541	31285.3	0.60489	0.0651673	9.28212	1.66146e-20	3.51298e-19
ENSG00000157470	15885	-0.698616	0.075296	-9.27826	1.72266e-20	3.63774e-19
ENSG00000100749	30212.4	-0.466013	0.0502414	-9.27548	1.76824e-20	3.72927e-19
ENSG00000139354	17021.7	-0.462585	0.0498807	-9.27382	1.79601e-20	3.78302e-19
ENSG00000167244	1965.42	1.18589	0.127891	9.27268	1.81529e-20	3.81878e-19
ENSG00000223786	872.502	2.97507	0.321247	9.26101	2.02511e-20	4.25479e-19
ENSG00000137054	19910.5	-0.553561	0.0597757	-9.26063	2.03234e-20	4.26457e-19
ENSG00000184428	15703.4	-0.564924	0.0610444	-9.25431	2.15614e-20	4.51863e-19
ENSG00000227646	126.304	2.96319	0.320221	9.25358	2.17096e-20	4.5401e-19
ENSG00000165973	16119.3	0.62049	0.0670544	9.25354	2.17185e-20	4.5401e-19
ENSG00000154930	660.29	2.08074	0.224898	9.25191	2.20508e-20	4.60377e-19
ENSG00000135404	12980.5	0.707301	0.0764822	9.24792	2.28903e-20	4.77302e-19
ENSG00000117318	1867.21	-1.46254	0.158154	-9.2476	2.29598e-20	4.78152e-19
ENSG00000154330	9453.55	0.728153	0.0787626	9.24491	2.35445e-20	4.89713e-19
ENSG00000163931	20069.8	-0.585907	0.0633921	-9.24259	2.40603e-20	4.99191e-19
ENSG00000117395	98816.3	-0.468229	0.0506596	-9.24265	2.40475e-20	4.99191e-19
ENSG00000138639	12579.1	1.08183	0.117079	9.24018	2.46084e-20	5.09925e-19
ENSG00000104450	19580.3	0.62399	0.0675823	9.23304	2.63062e-20	5.44427e-19
ENSG00000185721	87475.6	-0.405336	0.0439712	-9.21823	3.02042e-20	6.2432e-19
ENSG00000185658	10139.2	0.721203	0.078239	9.21794	3.02852e-20	6.25217e-19
ENSG00000100567	27942.4	-0.472434	0.0512782	-9.21316	3.16649e-20	6.52887e-19
ENSG00000137770	25675.8	-0.411224	0.0446587	-9.20815	3.3179e-20	6.83256e-19
ENSG00000125743	21825.7	-0.591277	0.064265	-9.20061	3.55926e-20	7.32051e-19
ENSG00000119403	7472.42	-0.780616	0.0849203	-9.19233	3.84425e-20	7.89689e-19
ENSG00000101752	34731.4	0.558417	0.0607735	9.18851	3.98324e-20	8.17229e-19
ENSG00000161544	403.544	2.14331	0.233664	9.17262	4.61671e-20	9.46026e-19
ENSG00000179046	1598.57	1.68231	0.183456	9.17008	4.72663e-20	9.66882e-19
ENSG00000181163	12463.2	-0.518301	0.0565213	-9.17	4.73014e-20	9.66882e-19
ENSG00000254840	891.685	1.61161	0.175993	9.15725	5.32365e-20	1.08686e-18
ENSG00000159593	36763.6	-0.584294	0.0638327	-9.15351	5.51116e-20	1.12376e-18
ENSG00000162607	17198.3	-0.597726	0.0653217	-9.15049	5.66733e-20	1.15419e-18
ENSG00000196396	74151	0.372737	0.0407662	9.14328	6.05857e-20	1.23235e-18
ENSG00000196460	3397.41	1.5903	0.173983	9.14054	6.21424e-20	1.26247e-18
ENSG00000187741	20924.3	-0.456476	0.0499911	-9.13115	6.77746e-20	1.37521e-18
ENSG00000173221	21579.6	0.876963	0.0960845	9.12699	7.04278e-20	1.4273e-18
ENSG00000185896	46327.7	0.457886	0.0501754	9.12571	7.12677e-20	1.44256e-18
ENSG00000164626	5732.07	-0.713534	0.0782844	-9.11464	7.89331e-20	1.59578e-18
ENSG00000130332	11717.5	-0.50628	0.0556715	-9.09407	9.54031e-20	1.9264e-18
ENSG00000101773	99400.6	-0.448653	0.0493675	-9.08802	1.00858e-19	2.03407e-18
ENSG00000159216	292995	0.332745	0.0366293	9.08413	1.04535e-19	2.10566e-18
ENSG00000119138	8398.5	0.562982	0.0619772	9.0837	1.04949e-19	2.11144e-18
ENSG00000114573	37354.3	0.400695	0.0441258	9.08075	1.07833e-19	2.16683e-18
ENSG00000124107	473.688	2.46588	0.271571	9.08006	1.08518e-19	2.17798e-18
ENSG00000091409	16831.2	0.489269	0.0539494	9.06904	1.20075e-19	2.40702e-18
ENSG00000178662	2659.9	1.44917	0.159796	9.06885	1.20285e-19	2.40831e-18
ENSG00000204291	1949.65	-1.18039	0.130197	-9.06617	1.23278e-19	2.46526e-18
ENSG00000124209	16641.9	0.46185	0.0509473	9.06526	1.24306e-19	2.48284e-18
ENSG00000108828	18022.7	0.536111	0.0591691	9.06066	1.29666e-19	2.58678e-18
ENSG00000183117	122006	0.352621	0.0389565	9.05166	1.40807e-19	2.80565e-18
ENSG00000177675	3312.2	1.18221	0.130645	9.04901	1.44273e-19	2.87127e-18
ENSG00000105325	14532.2	-0.521014	0.0576207	-9.04214	1.53629e-19	3.05382e-18
ENSG00000150630	17839.5	-0.651139	0.0720287	-9.04	1.56671e-19	3.11056e-18
ENSG00000105971	18275.8	-0.439436	0.048616	-9.03892	1.58233e-19	3.13781e-18
ENSG00000146122	54948.4	0.375352	0.0416431	9.01353	1.99537e-19	3.95216e-18
ENSG00000144868	968.661	2.16291	0.240013	9.01162	2.03032e-19	4.01659e-18
ENSG00000119397	16503.2	-0.695955	0.077333	-8.99945	2.26856e-19	4.48257e-18
ENSG00000079215	15119.9	0.815885	0.0906609	8.99931	2.27133e-19	4.4827e-18
ENSG00000130749	11167.1	-0.612504	0.0681116	-8.99266	2.41311e-19	4.75686e-18
ENSG00000170581	12742.3	0.833244	0.0926608	8.99241	2.41873e-19	4.76228e-18
ENSG00000109790	53317.6	0.414663	0.0461735	8.98056	2.69402e-19	5.29802e-18
ENSG00000130054	1279.43	1.61421	0.17994	8.97086	2.94213e-19	5.77912e-18
ENSG00000138443	48478.2	0.373494	0.0416378	8.97007	2.96319e-19	5.8136e-18
ENSG00000170271	1402.08	1.35376	0.150936	8.96909	2.98973e-19	5.85874e-18
ENSG00000146670	10330	-0.569443	0.0634934	-8.96854	3.00474e-19	5.88122e-18
ENSG00000145416	9536.65	0.746387	0.0833506	8.95479	3.40387e-19	6.65459e-18
ENSG00000231721	5222.24	0.9692	0.108285	8.95048	3.53936e-19	6.91133e-18
ENSG00000010292	74820.8	-0.545788	0.0610161	-8.94497	3.72035e-19	7.25621e-18
ENSG00000197702	67703.7	0.407942	0.0456142	8.94332	3.77637e-19	7.35683e-18
ENSG00000162631	13453.3	0.607875	0.0680535	8.93231	4.17194e-19	8.11792e-18
ENSG00000235269	27789.4	0.795291	0.0890527	8.93056	4.23873e-19	8.23823e-18
ENSG00000134339	268.913	2.58283	0.289454	8.92312	4.53338e-19	8.80058e-18
ENSG00000023697	52278.7	-0.411294	0.0461238	-8.91717	4.78342e-19	9.27514e-18
ENSG00000092853	26183.3	-0.544507	0.0611328	-8.90696	5.24507e-19	1.01584e-17
ENSG00000101230	1941.71	1.07686	0.121026	8.89775	5.69903e-19	1.10248e-17
ENSG00000111667	16269.2	-0.507039	0.0570276	-8.89113	6.04926e-19	1.16887e-17
ENSG00000239332	840.223	-1.79965	0.202591	-8.88319	6.49694e-19	1.25391e-17
ENSG00000174442	35095	-0.538851	0.0606915	-8.87853	6.77469e-19	1.306e-17
ENSG00000047644	3105.58	0.953161	0.107378	8.87671	6.88655e-19	1.32602e-17
ENSG00000137216	12115.9	0.467423	0.0526648	8.87543	6.96633e-19	1.33983e-17
ENSG00000123473	27340.3	-0.657494	0.0741559	-8.86637	7.55659e-19	1.45167e-17
ENSG00000136108	19754.2	-0.417185	0.0470898	-8.85935	8.04795e-19	1.54428e-17
ENSG00000095319	29482	-0.556578	0.0628701	-8.85281	8.53391e-19	1.63563e-17
ENSG00000164211	8186.13	-0.636363	0.0719015	-8.85049	8.71372e-19	1.66817e-17
ENSG00000132182	26332.5	-0.523202	0.0591351	-8.84756	8.9455e-19	1.71057e-17
ENSG00000138760	60874.6	0.453687	0.0513117	8.84179	9.41972e-19	1.79918e-17
ENSG00000171889	162.455	2.83836	0.321091	8.83972	9.59618e-19	1.83077e-17
ENSG00000104885	14407.6	-0.591033	0.0668665	-8.839	9.65755e-19	1.84037e-17
ENSG00000136560	21941.6	0.640907	0.0725343	8.83592	9.92807e-19	1.88975e-17
ENSG00000144619	32630.5	0.559153	0.06331	8.83198	1.02835e-18	1.95516e-17
ENSG00000140534	17340.9	-0.958186	0.108495	-8.83164	1.03152e-18	1.95895e-17
ENSG00000171608	9286.73	0.73786	0.0836004	8.82603	1.08452e-18	2.05725e-17
ENSG00000139974	5529.14	0.621848	0.0704609	8.82543	1.09038e-18	2.06599e-17
ENSG00000025770	8011.5	-0.697343	0.0790235	-8.8245	1.09949e-18	2.08089e-17
ENSG00000159307	273.67	-2.30996	0.261793	-8.82359	1.10851e-18	2.09556e-17
ENSG00000070540	17538.9	0.996049	0.112887	8.82341	1.11025e-18	2.09647e-17
ENSG00000130997	3065.36	0.915843	0.103854	8.81858	1.15922e-18	2.18645e-17
ENSG00000160219	2574.39	1.24512	0.141253	8.81479	1.19915e-18	2.25919e-17
ENSG00000099341	22782	-0.400117	0.045424	-8.80849	1.26839e-18	2.38693e-17
ENSG00000135077	1790.23	1.83	0.20781	8.80615	1.29519e-18	2.43461e-17
ENSG00000171992	13106.6	0.596793	0.0679129	8.78763	1.52746e-18	2.86797e-17
ENSG00000167996	6570.89	0.588388	0.0669897	8.78326	1.58802e-18	2.9783e-17
ENSG00000163002	5662.53	-0.612747	0.0698062	-8.77783	1.66656e-18	3.12206e-17
ENSG00000232593	3184.77	0.825078	0.0940163	8.7759	1.69542e-18	3.17256e-17
ENSG00000161681	5098.57	0.886903	0.101074	8.77483	1.71164e-18	3.19931e-17
ENSG00000127603	111539	0.545501	0.0623115	8.75442	2.05156e-18	3.83034e-17
ENSG00000169550	1259.52	1.39885	0.159811	8.75318	2.07421e-18	3.86829e-17
ENSG00000143815	26385.9	-0.37681	0.0430792	-8.74691	2.1927e-18	4.08467e-17
ENSG00000133816	67744.3	0.625741	0.0715416	8.74653	2.20021e-18	4.09408e-17
ENSG00000203837	336.895	2.54897	0.291477	8.745	2.23007e-18	4.14499e-17
ENSG00000146233	5849.29	1.59976	0.182974	8.74315	2.26703e-18	4.20897e-17
ENSG00000228613	1404.16	2.35705	0.269679	8.74023	2.32644e-18	4.31444e-17
ENSG00000121064	12613.3	0.56193	0.0643207	8.73638	2.40697e-18	4.4588e-17
ENSG00000152409	8969.81	0.924313	0.105819	8.73482	2.4404e-18	4.51569e-17
ENSG00000185728	32056.8	0.39578	0.0453739	8.72264	2.71783e-18	5.02345e-17
ENSG00000100632	36286	-0.553467	0.0634538	-8.72236	2.72456e-18	5.03028e-17
ENSG00000139329	13858.4	-0.803525	0.0922335	-8.71185	2.98952e-18	5.51334e-17
ENSG00000123975	18417.8	-0.511664	0.0587486	-8.70939	3.05521e-18	5.62824e-17
ENSG00000172201	435.547	-1.98922	0.22855	-8.70368	3.21286e-18	5.91208e-17
ENSG00000003436	12092.8	0.842421	0.0968257	8.70039	3.30752e-18	6.07954e-17
ENSG00000062716	364254	0.469423	0.0540219	8.68949	3.64076e-18	6.68466e-17
ENSG00000204054	12794.7	-0.461513	0.0531159	-8.6888	3.663e-18	6.71807e-17
ENSG00000167658	182669	-0.440826	0.0507601	-8.68451	3.80391e-18	6.96881e-17
ENSG00000163820	14224	0.532726	0.0613642	8.68137	3.9103e-18	7.15581e-17
ENSG00000104805	23380.1	-0.437889	0.0504474	-8.68011	3.95391e-18	7.22764e-17
ENSG00000145864	4281.91	-0.978816	0.112858	-8.67299	4.20932e-18	7.68606e-17
ENSG00000159200	16199	0.524628	0.0605031	8.67109	4.27994e-18	7.79785e-17
ENSG00000160294	17208.4	0.433576	0.0500025	8.6711	4.27977e-18	7.79785e-17
ENSG00000232294	120.292	2.78369	0.321055	8.67045	4.30432e-18	7.83367e-17
ENSG00000114346	48152.3	-0.512993	0.0592369	-8.66003	4.71643e-18	8.5743e-17
ENSG00000148942	927.237	1.55138	0.179172	8.65864	4.77444e-18	8.67026e-17
ENSG00000136048	23373.5	0.907301	0.104804	8.65713	4.83785e-18	8.77582e-17
ENSG00000120942	4774.08	-0.699286	0.0807828	-8.65636	4.87048e-18	8.82535e-17
ENSG00000143797	38160	0.716847	0.0828936	8.64779	5.25048e-18	9.50355e-17
ENSG00000168036	135294	0.276824	0.0320196	8.64547	5.35829e-18	9.68812e-17
ENSG00000224043	8167.43	-0.893825	0.103407	-8.6438	5.4375e-18	9.82064e-17
ENSG00000108654	54385.3	0.346071	0.0400817	8.63414	5.9171e-18	1.06752e-16
ENSG00000100028	73686.1	-0.316895	0.0367309	-8.62747	6.27236e-18	1.13039e-16
ENSG00000163535	39875.9	-0.644155	0.0747165	-8.62132	6.61847e-18	1.19147e-16
ENSG00000135218	2570.18	1.12476	0.130521	8.61747	6.84524e-18	1.23096e-16
ENSG00000139793	81006	0.504203	0.058517	8.61635	6.91227e-18	1.24167e-16
ENSG00000119408	49202.3	0.588146	0.0682652	8.61561	6.95731e-18	1.2484e-16
ENSG00000136040	3703.17	1.30813	0.151913	8.61107	7.23839e-18	1.29744e-16
ENSG00000180198	23647.7	-0.557482	0.0647697	-8.60714	7.49061e-18	1.3412e-16
ENSG00000105176	83036.1	-0.411873	0.0478715	-8.60371	7.71801e-18	1.38043e-16
ENSG00000168066	18982	-0.383315	0.0446041	-8.59371	8.42058e-18	1.50447e-16
ENSG00000076003	46021.6	-0.583747	0.0679687	-8.58846	8.81419e-18	1.5731e-16
ENSG00000133808	4751.19	-0.663546	0.0773319	-8.58048	9.44746e-18	1.68431e-16
ENSG00000196498	153805	0.475581	0.0554781	8.5724	1.01347e-17	1.8049e-16
ENSG00000104763	7343.94	0.64751	0.0755846	8.56669	1.06499e-17	1.89461e-16
ENSG00000141429	45042.8	-0.31731	0.0370816	-8.55707	1.15773e-17	2.05739e-16
ENSG00000198862	38166.1	0.459464	0.0536999	8.55614	1.16706e-17	2.07175e-16
ENSG00000172927	37752.1	0.561509	0.0657771	8.53654	1.38299e-17	2.45245e-16
ENSG00000162711	1045.26	1.68563	0.197591	8.5309	1.45214e-17	2.57232e-16
ENSG00000123213	30425.4	-0.685155	0.0803368	-8.52853	1.48217e-17	2.62271e-16
ENSG00000083782	5674.66	-1.45413	0.170587	-8.52429	1.53754e-17	2.71779e-16
ENSG00000114423	11980.8	0.676617	0.0793931	8.52237	1.56319e-17	2.7602e-16
ENSG00000183765	8018.79	-0.618224	0.0725851	-8.51723	1.63421e-17	2.88253e-16
ENSG00000183814	15097.9	-0.536652	0.0630238	-8.51506	1.66508e-17	2.93387e-16
ENSG00000162695	16294.8	0.544499	0.0639691	8.5119	1.71105e-17	3.01166e-16
ENSG00000108679	19777.3	0.58324	0.0685669	8.50615	1.79803e-17	3.1614e-16
ENSG00000186716	3566.67	-0.88351	0.103899	-8.50356	1.83868e-17	3.22947e-16
ENSG00000109762	13234.9	0.803537	0.0945038	8.5027	1.85236e-17	3.25004e-16
ENSG00000109472	122810	0.497054	0.0584876	8.49846	1.92129e-17	3.36743e-16
ENSG00000106628	6043.39	-0.599996	0.0706217	-8.49591	1.96391e-17	3.4385e-16
ENSG00000104897	9377.43	-0.62269	0.0733083	-8.49412	1.99431e-17	3.48805e-16
ENSG00000115641	41175.6	0.673765	0.0793758	8.48829	2.09707e-17	3.66391e-16
ENSG00000213853	19494.8	-0.529903	0.0624386	-8.48678	2.12437e-17	3.7077e-16
ENSG00000108854	85829.7	0.633478	0.0746947	8.4809	2.23457e-17	3.89594e-16
ENSG00000114268	4408.1	-0.930223	0.109988	-8.45749	2.73194e-17	4.75811e-16
ENSG00000125755	31218.7	-0.43171	0.051053	-8.45612	2.76432e-17	4.80945e-16
ENSG00000126091	9566.69	0.546217	0.0646581	8.44777	2.96913e-17	5.15896e-16
ENSG00000112531	49197.4	0.491643	0.0581985	8.44768	2.97142e-17	5.15896e-16
ENSG00000172572	4376.64	-0.657771	0.0778808	-8.44587	3.01786e-17	5.23411e-16
ENSG00000151789	5731.98	-0.94675	0.112112	-8.44465	3.04967e-17	5.28376e-16
ENSG00000135002	3555.89	0.853817	0.101292	8.42925	3.47877e-17	6.02092e-16
ENSG00000124222	16081.1	0.659554	0.0782663	8.42705	3.54493e-17	6.12903e-16
ENSG00000147872	13050	0.787883	0.0934971	8.42682	3.55194e-17	6.13476e-16
ENSG00000128245	17822.5	-0.621981	0.0738449	-8.4228	3.6759e-17	6.34227e-16
ENSG00000144712	960.695	1.73406	0.205958	8.41952	3.78035e-17	6.5157e-16
ENSG00000159842	48483.5	0.430241	0.0511215	8.41604	3.89423e-17	6.70502e-16
ENSG00000135916	16838.9	0.481252	0.0572156	8.41121	4.05802e-17	6.97979e-16
ENSG00000160310	5863.02	0.756543	0.0901058	8.39616	4.61323e-17	7.92399e-16
ENSG00000101040	70141.2	0.481853	0.0573903	8.39607	4.61652e-17	7.92399e-16
ENSG00000075884	1751.13	1.9892	0.236998	8.3933	4.72666e-17	8.10466e-16
ENSG00000149269	72788.9	-0.375392	0.0447286	-8.39266	4.75284e-17	8.14114e-16
ENSG00000111445	10232.6	-0.518398	0.0617708	-8.39228	4.76788e-17	8.15848e-16
ENSG00000184445	32881.8	-0.492464	0.0587831	-8.37765	5.39947e-17	9.2297e-16
ENSG00000175063	7824.8	-0.662132	0.0790576	-8.37531	5.50782e-17	9.40522e-16
ENSG00000119927	7261.78	0.568671	0.0679074	8.37422	5.55924e-17	9.48327e-16
ENSG00000101224	15503.5	-0.506583	0.0604956	-8.37389	5.57476e-17	9.49999e-16
ENSG00000169679	50114.2	-0.600612	0.071726	-8.37369	5.58398e-17	9.50594e-16
ENSG00000196586	47797.1	0.508974	0.0608059	8.37048	5.7385e-17	9.75897e-16
ENSG00000041357	14264.8	-0.499527	0.0596929	-8.36827	5.84685e-17	9.93307e-16
ENSG00000171320	7477.19	-0.586666	0.0701259	-8.3659	5.96576e-17	1.01247e-15
ENSG00000158470	78729.6	0.448052	0.0535791	8.36244	6.14348e-17	1.04157e-15
ENSG00000170961	3014.24	1.18475	0.141762	8.35727	6.41843e-17	1.08707e-15
ENSG00000198554	30965	-0.399673	0.047844	-8.35368	6.61677e-17	1.11952e-15
ENSG00000182492	2315.97	-1.55438	0.186116	-8.35167	6.73038e-17	1.13759e-15
ENSG00000106443	49459	-0.384059	0.04599	-8.35092	6.77331e-17	1.14368e-15
ENSG00000169126	11862.3	-0.585064	0.0700778	-8.34878	6.89703e-17	1.16338e-15
ENSG00000105011	7677.86	-0.661712	0.0793118	-8.34317	7.23244e-17	1.21872e-15
ENSG00000135951	2822.15	0.954493	0.114474	8.33811	7.54904e-17	1.27078e-15
ENSG00000205542	3075.53	0.748784	0.089848	8.3339	7.82248e-17	1.31548e-15
ENSG00000132359	37672.2	0.637797	0.0765449	8.33233	7.92697e-17	1.3317e-15
ENSG00000104812	8319.23	-0.637142	0.0764727	-8.33163	7.97369e-17	1.33819e-15
ENSG00000097046	10224.1	-0.535572	0.0643029	-8.32889	8.16016e-17	1.3681e-15
ENSG00000197381	10596.3	0.825518	0.0991831	8.32317	8.5643e-17	1.43441e-15
ENSG00000090889	68023.9	-0.592183	0.071167	-8.32104	8.71965e-17	1.45896e-15
ENSG00000074800	208915	-0.632087	0.0760194	-8.3148	9.1905e-17	1.53619e-15
ENSG00000165675	28284.4	-0.385364	0.0463535	-8.31359	9.28462e-17	1.55036e-15
ENSG00000077274	1214.07	1.97907	0.238126	8.31101	9.48881e-17	1.58287e-15
ENSG00000087157	14532	0.53393	0.0642454	8.31079	9.50645e-17	1.58422e-15
ENSG00000173065	19091.4	0.42039	0.0505936	8.30916	9.63822e-17	1.60456e-15
ENSG00000160014	22619.9	-0.511381	0.0615738	-8.30517	9.96744e-17	1.65771e-15
ENSG00000115041	3511.95	0.937614	0.11294	8.30185	1.02507e-16	1.70311e-15
ENSG00000197852	3948.1	0.725173	0.0874116	8.29607	1.0761e-16	1.78611e-15
ENSG00000183783	15593.6	-1.00926	0.121676	-8.29465	1.08909e-16	1.80586e-15
ENSG00000168679	545.307	2.05559	0.24785	8.29367	1.09806e-16	1.81892e-15
ENSG00000117143	25586.7	-0.574411	0.0693423	-8.28371	1.19398e-16	1.97584e-15
ENSG00000178999	5754.93	-0.808358	0.0975972	-8.28259	1.20521e-16	1.99244e-15
ENSG00000153246	4446.14	0.68821	0.0831674	8.275	1.28458e-16	2.12154e-15
ENSG00000185499	906.854	-1.61037	0.194669	-8.27234	1.31359e-16	2.16729e-15
ENSG00000164951	47433.6	0.377347	0.0456613	8.26406	1.40804e-16	2.32082e-15
ENSG00000095203	7688.95	0.601904	0.0728884	8.25788	1.48287e-16	2.44173e-15
ENSG00000145604	18010.1	-0.527998	0.0639804	-8.25249	1.55122e-16	2.55174e-15
ENSG00000225190	4765.53	0.762493	0.092454	8.24727	1.62049e-16	2.66307e-15
ENSG00000119392	14357.3	-0.499504	0.0606416	-8.23699	1.76602e-16	2.89935e-15
ENSG00000165659	26002.6	-0.80754	0.0980423	-8.23665	1.77096e-16	2.90459e-15
ENSG00000188976	4646.03	-0.632548	0.0768401	-8.23201	1.84102e-16	3.01651e-15
ENSG00000118193	32500.8	-0.658458	0.0800688	-8.22365	1.97395e-16	3.23112e-15
ENSG00000170759	116327	-0.258367	0.0314463	-8.21615	2.10145e-16	3.43645e-15
ENSG00000242808	1718.89	1.83752	0.223698	8.21429	2.13425e-16	3.48665e-15
ENSG00000147687	6774.16	-0.640395	0.0779709	-8.21326	2.15269e-16	3.51331e-15
ENSG00000086200	39132.2	-0.488193	0.0594689	-8.20922	2.22633e-16	3.62992e-15
ENSG00000018189	21814.1	0.669578	0.0816003	8.20559	2.29467e-16	3.73768e-15
ENSG00000165304	138294	-0.570838	0.0695798	-8.20407	2.32377e-16	3.78136e-15
ENSG00000138316	7331.7	1.16503	0.142038	8.20226	2.35916e-16	3.83519e-15
ENSG00000077585	23721.4	0.710415	0.0866175	8.20175	2.36912e-16	3.84762e-15
ENSG00000104870	4163.78	0.893099	0.108899	8.20118	2.38041e-16	3.86217e-15
ENSG00000169570	13411.9	-0.447163	0.0545674	-8.19468	2.51259e-16	4.07266e-15
ENSG00000186094	6209.54	0.875271	0.106828	8.19328	2.54206e-16	4.1164e-15
ENSG00000138587	7625.6	-0.749068	0.091455	-8.19057	2.60002e-16	4.20615e-15
ENSG00000108848	23488.5	0.39066	0.0477032	8.18939	2.62559e-16	4.24338e-15
ENSG00000105323	96622.4	-0.443013	0.0541374	-8.18312	2.76588e-16	4.46576e-15
ENSG00000164418	5532.06	1.0831	0.132558	8.17072	3.06565e-16	4.94496e-15
ENSG00000154114	5586.27	0.616472	0.0755038	8.16477	3.22039e-16	5.1851e-15
ENSG00000247134	13706.9	0.414324	0.0507454	8.16476	3.22077e-16	5.1851e-15
ENSG00000204634	28628.6	0.601505	0.073707	8.16077	3.32901e-16	5.35416e-15
ENSG00000062598	29870.7	0.489144	0.0599476	8.15952	3.36351e-16	5.40441e-15
ENSG00000012061	30159.8	-0.521545	0.063924	-8.15882	3.38306e-16	5.43057e-15
ENSG00000011304	48906.4	-0.482812	0.0591825	-8.15802	3.40558e-16	5.46143e-15
ENSG00000182568	11668.3	0.501214	0.0614671	8.15418	3.51542e-16	5.63214e-15
ENSG00000145536	5801.16	1.525	0.187093	8.15101	3.60907e-16	5.77659e-15
ENSG00000136122	7890.1	-0.512546	0.0629846	-8.13763	4.03079e-16	6.44537e-15
ENSG00000188419	27811.4	0.476489	0.0585634	8.1363	4.07528e-16	6.51025e-15
ENSG00000225298	151.571	2.61437	0.321347	8.13566	4.09689e-16	6.53848e-15
ENSG00000075131	10569.3	-0.825954	0.101546	-8.13378	4.16107e-16	6.63453e-15
ENSG00000136942	5718.52	-0.6399	0.0787076	-8.13009	4.28984e-16	6.83328e-15
ENSG00000052795	16503.1	0.612546	0.075351	8.12924	4.31987e-16	6.87452e-15
ENSG00000142549	1845.65	1.04352	0.128386	8.12797	4.36524e-16	6.94006e-15
ENSG00000167508	1727.21	-1.15309	0.141907	-8.12566	4.44923e-16	7.06683e-15
ENSG00000047617	20049.6	-0.671335	0.0826584	-8.1218	4.59304e-16	7.28827e-15
ENSG00000137449	2396.25	0.848422	0.104599	8.11119	5.01245e-16	7.9462e-15
ENSG00000184983	8566.01	-0.58523	0.0721673	-8.10936	5.08889e-16	8.05967e-15
ENSG00000160218	16579.9	0.517542	0.0638375	8.10718	5.18084e-16	8.19748e-15
ENSG00000183049	66286.5	-0.331911	0.0409874	-8.09789	5.59202e-16	8.83966e-15
ENSG00000078900	7776.86	-0.929367	0.114769	-8.09769	5.60132e-16	8.84593e-15
ENSG00000124224	7008.47	0.566993	0.0700345	8.09592	5.68352e-16	8.96722e-15
ENSG00000164114	5194.97	0.705059	0.0871259	8.09242	5.84919e-16	9.21984e-15
ENSG00000134333	30351.8	-0.898463	0.111113	-8.086	6.16558e-16	9.70932e-15
ENSG00000139921	16573.2	-0.403767	0.0499653	-8.08095	6.42662e-16	1.01108e-14
ENSG00000167355	12243.7	-1.13724	0.140798	-8.07706	6.63476e-16	1.04284e-14
ENSG00000114279	21771.8	-0.605622	0.0750294	-8.0718	6.92692e-16	1.08773e-14
ENSG00000172985	55275.7	0.715819	0.0887341	8.067	7.20451e-16	1.13025e-14
ENSG00000149925	32564.5	-0.803007	0.0995718	-8.0646	7.34761e-16	1.15161e-14
ENSG00000169567	19757.1	-0.375644	0.046619	-8.05776	7.77064e-16	1.21676e-14
ENSG00000183662	99.808	-2.58894	0.321353	-8.05639	7.85835e-16	1.22934e-14
ENSG00000137710	59708	-0.427752	0.0531089	-8.05425	7.99702e-16	1.24985e-14
ENSG00000169087	3588.93	0.759666	0.0943873	8.04839	8.38888e-16	1.30987e-14
ENSG00000124181	30893.2	0.318823	0.0396332	8.04435	8.67071e-16	1.3526e-14
ENSG00000168843	1161.85	2.28372	0.284196	8.03571	9.30423e-16	1.45006e-14
ENSG00000143179	28217.7	-0.332512	0.0414509	-8.02182	1.04188e-15	1.62224e-14
ENSG00000135114	1809.19	-1.49155	0.185957	-8.02092	1.04952e-15	1.63261e-14
ENSG00000147416	11263	0.474009	0.0591951	8.00757	1.16993e-15	1.81821e-14
ENSG00000031081	14788.8	0.862536	0.107767	8.00375	1.2069e-15	1.87391e-14
ENSG00000132471	9154.5	0.535558	0.0669228	8.00262	1.21798e-15	1.88935e-14
ENSG00000103021	2333.18	0.947548	0.118585	7.99044	1.34459e-15	2.0838e-14
ENSG00000171241	22757.1	-0.469258	0.0587487	-7.98753	1.37666e-15	2.13152e-14
ENSG00000067208	36631	0.528051	0.0661165	7.98668	1.38623e-15	2.14434e-14
ENSG00000135205	2727.1	1.16995	0.146528	7.98452	1.41072e-15	2.18017e-14
ENSG00000131373	12300.6	-0.578391	0.0724403	-7.98439	1.41223e-15	2.18048e-14
ENSG00000178150	20260.3	1.21189	0.15189	7.97874	1.4784e-15	2.28053e-14
ENSG00000178741	25192.4	-0.45111	0.0565523	-7.97687	1.50089e-15	2.31308e-14
ENSG00000215021	9301.86	-0.510889	0.0640489	-7.97655	1.5048e-15	2.31695e-14
ENSG00000104738	21361.9	-0.586071	0.0734795	-7.97599	1.51168e-15	2.32538e-14
ENSG00000152455	11365.3	-0.541604	0.0679076	-7.97561	1.51632e-15	2.33035e-14
ENSG00000145860	33023.6	0.396611	0.0497986	7.9643	1.66161e-15	2.55129e-14
ENSG00000126602	37905.3	-0.420295	0.0527758	-7.96379	1.66847e-15	2.55944e-14
ENSG00000165092	1371.84	2.34827	0.295209	7.95459	1.79721e-15	2.7544e-14
ENSG00000118997	923.809	1.38033	0.173564	7.95285	1.82263e-15	2.79078e-14
ENSG00000006634	5218.05	-0.665298	0.0837139	-7.94728	1.90654e-15	2.91585e-14
ENSG00000206195	5344.07	0.733216	0.092261	7.94719	1.90783e-15	2.91585e-14
ENSG00000234899	718.073	1.73526	0.21837	7.94642	1.91978e-15	2.93142e-14
ENSG00000116830	17183.5	-0.5075	0.063921	-7.93948	2.03024e-15	3.09724e-14
ENSG00000093009	32753.6	-0.461889	0.0582008	-7.93614	2.08575e-15	3.179e-14
ENSG00000257093	10613.5	0.726362	0.0915285	7.9359	2.08968e-15	3.18207e-14
ENSG00000186185	12372.5	-0.671508	0.0846783	-7.93011	2.18956e-15	3.32805e-14
ENSG00000077684	15069.3	-0.541543	0.0682887	-7.93019	2.18804e-15	3.32805e-14
ENSG00000102265	37501.4	0.54216	0.0684029	7.92598	2.26349e-15	3.43727e-14
ENSG00000137558	1937.54	-1.70999	0.215763	-7.9253	2.27601e-15	3.45313e-14
ENSG00000118518	3643.18	0.879999	0.111052	7.92419	2.29646e-15	3.47844e-14
ENSG00000159363	11412.8	0.83066	0.104826	7.92416	2.29689e-15	3.47844e-14
ENSG00000136492	86194	-0.565818	0.0714102	-7.92349	2.30943e-15	3.49425e-14
ENSG00000143401	27482.1	-0.564042	0.0712159	-7.92017	2.37177e-15	3.5853e-14
ENSG00000147454	6630.04	1.00787	0.127405	7.91074	2.55872e-15	3.86439e-14
ENSG00000120885	15580.4	0.382952	0.048411	7.91044	2.56482e-15	3.87008e-14
ENSG00000166272	24111.7	0.377894	0.0477956	7.90645	2.64838e-15	3.99254e-14
ENSG00000226950	13246.9	-0.494101	0.0625414	-7.90038	2.78045e-15	4.18784e-14
ENSG00000158985	25066.8	-0.388917	0.0492705	-7.8935	2.93828e-15	4.42154e-14
ENSG00000242265	2254.95	-1.1078	0.14035	-7.89315	2.94643e-15	4.42978e-14
ENSG00000107242	4234.05	0.988332	0.125226	7.89236	2.96515e-15	4.44987e-14
ENSG00000126267	33044.8	-0.453827	0.0575018	-7.89239	2.96448e-15	4.44987e-14
ENSG00000108960	17737.5	0.544481	0.0689919	7.89195	2.9749e-15	4.46047e-14
ENSG00000171792	8684.52	-0.639471	0.0810597	-7.88889	3.04884e-15	4.5672e-14
ENSG00000108669	28060.9	0.345867	0.0438448	7.88845	3.05974e-15	4.5794e-14
ENSG00000185238	19501.5	-0.5554	0.070473	-7.88103	3.24682e-15	4.85502e-14
ENSG00000206532	9705.95	0.584643	0.074188	7.88056	3.25908e-15	4.86896e-14
ENSG00000135316	41901.5	-0.351912	0.0446618	-7.87949	3.28725e-15	4.90663e-14
ENSG00000157107	18357	0.406814	0.0516355	7.87856	3.31169e-15	4.93868e-14
ENSG00000228624	9344.63	0.743375	0.0944968	7.86667	3.64208e-15	5.42651e-14
ENSG00000138078	17757.6	0.437994	0.0556901	7.86485	3.69551e-15	5.50118e-14
ENSG00000164144	33655.7	0.565429	0.0719028	7.8638	3.72658e-15	5.54245e-14
ENSG00000187555	41548.2	-0.466503	0.0593253	-7.86348	3.73616e-15	5.55172e-14
ENSG00000170881	10131.9	-0.514566	0.0655358	-7.85168	4.10494e-15	6.09425e-14
ENSG00000105221	14488	-0.446233	0.0568499	-7.84932	4.18283e-15	6.20434e-14
ENSG00000102007	5970.15	-0.547224	0.0697412	-7.84649	4.2784e-15	6.33478e-14
ENSG00000125741	6524.1	-0.5393	0.0687309	-7.84655	4.27654e-15	6.33478e-14
ENSG00000146281	5561.43	-0.579535	0.0739068	-7.84143	4.45434e-15	6.5894e-14
ENSG00000075413	13662.6	0.550659	0.0702318	7.84059	4.48437e-15	6.62792e-14
ENSG00000153714	1597.11	1.45255	0.185272	7.84009	4.50228e-15	6.64847e-14
ENSG00000111602	21573.2	-0.487367	0.0621663	-7.83973	4.51527e-15	6.66174e-14
ENSG00000154839	5806.54	-0.575021	0.0733639	-7.83792	4.58053e-15	6.74602e-14
ENSG00000105193	29722.6	-0.561955	0.0716964	-7.83798	4.57853e-15	6.74602e-14
ENSG00000137073	31061.2	-0.38631	0.0493067	-7.83484	4.69438e-15	6.90756e-14
ENSG00000177663	2471.76	0.811981	0.103648	7.83406	4.72361e-15	6.94442e-14
ENSG00000169288	29819.8	-0.342669	0.0438041	-7.82275	5.168e-15	7.59101e-14
ENSG00000065534	31984.3	0.510075	0.0652443	7.81792	5.37054e-15	7.88154e-14
ENSG00000205336	8583.89	0.575177	0.0736009	7.81481	5.50474e-15	8.07134e-14
ENSG00000100626	3067.68	-1.00067	0.12807	-7.81345	5.56454e-15	8.15184e-14
ENSG00000140538	2407.09	-1.31938	0.168883	-7.81237	5.61205e-15	8.21418e-14
ENSG00000251364	1529.59	1.61382	0.206627	7.81034	5.70354e-15	8.34073e-14
ENSG00000137285	2213.86	-1.01956	0.13064	-7.80439	5.97884e-15	8.73564e-14
ENSG00000155052	5137.88	0.768983	0.0985379	7.80394	6.00056e-15	8.75966e-14
ENSG00000113742	3657.6	0.770874	0.0989419	7.79118	6.6388e-15	9.68284e-14
ENSG00000172296	7422.8	0.762363	0.0979353	7.78436	7.00696e-15	1.02108e-13
ENSG00000197077	45277.7	0.467913	0.0601184	7.78319	7.07168e-15	1.02961e-13
ENSG00000165548	13403.7	0.846215	0.108792	7.77831	7.35005e-15	1.0692e-13
ENSG00000006831	89264.8	-0.459681	0.0591034	-7.77757	7.39329e-15	1.07455e-13
ENSG00000038945	94.9786	-2.49832	0.321246	-7.77696	7.42873e-15	1.07828e-13
ENSG00000262879	2731.09	1.20858	0.155406	7.77691	7.43197e-15	1.07828e-13
ENSG00000111816	2611.15	-0.769579	0.0989682	-7.77603	7.48365e-15	1.08484e-13
ENSG00000164171	14060.4	0.733845	0.094439	7.77057	7.81342e-15	1.13165e-13
ENSG00000103489	4665.73	0.828267	0.106603	7.76962	7.87231e-15	1.13919e-13
ENSG00000058056	36518.1	-0.393794	0.0506866	-7.7692	7.89855e-15	1.14199e-13
ENSG00000170390	7440.51	-0.685731	0.0882785	-7.76782	7.9851e-15	1.1535e-13
ENSG00000137601	17524	0.432063	0.0556292	7.76683	8.04735e-15	1.16148e-13
ENSG00000141576	5635.41	1.08364	0.139641	7.76019	8.48016e-15	1.22288e-13
ENSG00000109046	13190.7	0.543058	0.0699946	7.75857	8.58914e-15	1.23645e-13
ENSG00000077152	15032.1	-0.517953	0.0667584	-7.75861	8.58643e-15	1.23645e-13
ENSG00000154447	23269.1	0.663026	0.0855724	7.74813	9.32587e-15	1.34134e-13
ENSG00000120647	14636.2	-0.464208	0.05995	-7.74325	9.69082e-15	1.39263e-13
ENSG00000139211	7351.12	0.619428	0.0800358	7.73939	9.98956e-15	1.43431e-13
ENSG00000112796	1184.7	1.23985	0.160244	7.73726	1.01585e-14	1.45731e-13
ENSG00000129187	12579.4	0.556245	0.0719437	7.73168	1.06138e-14	1.52131e-13
ENSG00000205403	4953.02	-0.88131	0.114	-7.73082	1.0686e-14	1.53034e-13
ENSG00000108861	12636.1	0.464643	0.0601476	7.72506	1.11803e-14	1.59975e-13
ENSG00000166750	6951.11	0.901294	0.116827	7.71479	1.21181e-14	1.73244e-13
ENSG00000072422	33220.5	0.339574	0.0440913	7.70161	1.34366e-14	1.91928e-13
ENSG00000105438	23710.4	-0.322063	0.0418241	-7.70041	1.35625e-14	1.9356e-13
ENSG00000136869	3582.13	0.926441	0.120322	7.69969	1.364e-14	1.94499e-13
ENSG00000071564	23530.7	-0.422761	0.054911	-7.69902	1.37111e-14	1.95345e-13
ENSG00000110721	18113.2	0.51387	0.0667555	7.69778	1.38445e-14	1.97077e-13
ENSG00000108578	48461.6	-0.360805	0.0468757	-7.69706	1.39232e-14	1.98027e-13
ENSG00000165476	31110.8	0.556115	0.0722766	7.69426	1.42317e-14	2.02241e-13
ENSG00000181472	8799.4	-0.57258	0.0744242	-7.69346	1.43211e-14	2.03338e-13
ENSG00000159399	7204.97	-1.04518	0.135936	-7.68878	1.48549e-14	2.10736e-13
ENSG00000172216	1581.89	1.05158	0.136789	7.68762	1.49895e-14	2.12284e-13
ENSG00000188312	15173.3	-0.542806	0.0706078	-7.68762	1.49893e-14	2.12284e-13
ENSG00000116649	9668.88	-0.71679	0.0932665	-7.6854	1.52519e-14	2.15816e-13
ENSG00000197748	717.993	1.4338	0.186645	7.682	1.56627e-14	2.21439e-13
ENSG00000069122	329.525	1.99491	0.259761	7.67979	1.59344e-14	2.25089e-13
ENSG00000146411	18601.3	0.653613	0.0851103	7.6796	1.5959e-14	2.25245e-13
ENSG00000049860	18610	0.652494	0.0849734	7.67881	1.60576e-14	2.26444e-13
ENSG00000170522	28565	-0.522178	0.0680165	-7.67723	1.6257e-14	2.29061e-13
ENSG00000180730	667.378	2.03065	0.264541	7.67615	1.63947e-14	2.30805e-13
ENSG00000198945	4431.75	1.00314	0.13069	7.67573	1.6448e-14	2.31359e-13
ENSG00000167654	1629.26	-1.03855	0.135309	-7.67536	1.64951e-14	2.31826e-13
ENSG00000148346	187.619	2.45771	0.320308	7.67297	1.68065e-14	2.36002e-13
ENSG00000167693	20710	0.392712	0.0512016	7.66992	1.72108e-14	2.41475e-13
ENSG00000163811	36608.7	-0.403234	0.052579	-7.66911	1.73196e-14	2.42797e-13
ENSG00000100304	6121.73	-0.679994	0.0886917	-7.66694	1.76154e-14	2.46734e-13
ENSG00000101577	48443.3	0.330823	0.0431928	7.65922	1.87064e-14	2.61794e-13
ENSG00000152229	11798	0.874824	0.114259	7.65648	1.91093e-14	2.66983e-13
ENSG00000166444	13932.7	0.529577	0.0691671	7.65649	1.91083e-14	2.66983e-13
ENSG00000119314	40911.7	-0.394118	0.0514785	-7.65597	1.91854e-14	2.67821e-13
ENSG00000132153	21492.3	-0.350464	0.0457809	-7.65524	1.92958e-14	2.69136e-13
ENSG00000071537	39103.9	0.462383	0.0604029	7.65497	1.93358e-14	2.69468e-13
ENSG00000172159	6988.48	1.03657	0.135482	7.65097	1.99469e-14	2.77751e-13
ENSG00000138035	21252.7	-0.522743	0.0684075	-7.6416	2.14543e-14	2.98491e-13
ENSG00000065833	52849.9	-0.434052	0.0568201	-7.63906	2.18812e-14	3.04175e-13
ENSG00000131473	143671	-0.635294	0.0831924	-7.63644	2.2331e-14	3.10167e-13
ENSG00000112769	23815.9	0.980757	0.128449	7.63538	2.25148e-14	3.12458e-13
ENSG00000104435	193.833	2.44744	0.320858	7.62779	2.38805e-14	3.31134e-13
ENSG00000147576	642.456	1.44078	0.188898	7.62729	2.39747e-14	3.32163e-13
ENSG00000144810	19090.5	0.511627	0.0670801	7.6271	2.40096e-14	3.3237e-13
ENSG00000167202	20317.7	0.713517	0.0936606	7.61811	2.57419e-14	3.56053e-13
ENSG00000249378	9062.14	0.596924	0.0784042	7.61341	2.66951e-14	3.6893e-13
ENSG00000104388	61942.1	0.41375	0.0543565	7.61178	2.70344e-14	3.73308e-13
ENSG00000149256	27173.1	0.970771	0.127542	7.61138	2.71179e-14	3.7415e-13
ENSG00000132305	55372.4	-0.274324	0.036044	-7.61079	2.7242e-14	3.7555e-13
ENSG00000134001	25612.5	-0.454341	0.0597218	-7.60762	2.79184e-14	3.84556e-13
ENSG00000108469	4439.58	0.6316	0.083089	7.60149	2.92748e-14	4.02905e-13
ENSG00000144554	21342.3	-0.592222	0.0779176	-7.60062	2.94725e-14	4.05289e-13
ENSG00000216490	3687.36	0.821642	0.108156	7.59679	3.03575e-14	4.17114e-13
ENSG00000198157	30934.3	-0.482495	0.0635263	-7.5952	3.0731e-14	4.21897e-13
ENSG00000073849	2849.47	0.775426	0.102121	7.59322	3.1204e-14	4.28037e-13
ENSG00000100220	34116.8	-0.380442	0.0501233	-7.59012	3.19598e-14	4.38042e-13
ENSG00000162494	209.723	-2.22796	0.293569	-7.58924	3.21792e-14	4.40685e-13
ENSG00000135899	4643.4	0.619792	0.0817247	7.5839	3.35315e-14	4.58826e-13
ENSG00000187634	1510.62	-1.53214	0.202082	-7.58178	3.40851e-14	4.66017e-13
ENSG00000166200	21361.9	-0.341966	0.0451082	-7.58102	3.42857e-14	4.68373e-13
ENSG00000122550	14655.4	0.498696	0.0657991	7.57907	3.48035e-14	4.75057e-13
ENSG00000145012	132630	0.418421	0.0552143	7.57813	3.50568e-14	4.78121e-13
ENSG00000109670	40688.9	0.614041	0.0810344	7.57753	3.52191e-14	4.7994e-13
ENSG00000116991	1643.86	-1.50607	0.198798	-7.57586	3.56745e-14	4.85747e-13
ENSG00000171316	33907.1	0.406944	0.0537276	7.5742	3.61349e-14	4.91612e-13
ENSG00000064961	3714.23	-0.637503	0.0841708	-7.57391	3.62144e-14	4.9229e-13
ENSG00000163874	1161.74	1.10457	0.145872	7.57219	3.66985e-14	4.98463e-13
ENSG00000143365	318.786	1.78997	0.236419	7.57117	3.6987e-14	5.01971e-13
ENSG00000019549	898.958	1.18918	0.157124	7.56844	3.77743e-14	5.12237e-13
ENSG00000203999	2772.02	-0.737564	0.0975319	-7.56228	3.96071e-14	5.36651e-13
ENSG00000060339	52000.9	-0.375022	0.049601	-7.56078	4.00675e-14	5.42447e-13
ENSG00000127252	4954.5	-0.566119	0.0748772	-7.56063	4.0113e-14	5.42621e-13
ENSG00000143195	13750	-0.565585	0.0748323	-7.55804	4.09204e-14	5.53092e-13
ENSG00000164330	13995.6	-0.471864	0.0625113	-7.54845	4.40458e-14	5.94851e-13
ENSG00000106266	38722.8	0.4256	0.0563949	7.54678	4.46156e-14	6.02056e-13
ENSG00000152256	5672.34	-0.860122	0.113997	-7.54515	4.51751e-14	6.09111e-13
ENSG00000154655	12619.6	1.00656	0.133425	7.54396	4.55914e-14	6.14226e-13
ENSG00000111640	41835	-0.571699	0.0757883	-7.54336	4.57999e-14	6.16534e-13
ENSG00000125851	1236.21	-1.22724	0.162736	-7.54129	4.65357e-14	6.25931e-13
ENSG00000165244	8483.29	-0.676699	0.0897338	-7.54118	4.65736e-14	6.25934e-13
ENSG00000181722	54925.9	0.61183	0.0811765	7.53704	4.80756e-14	6.45598e-13
ENSG00000213047	12678.7	-0.437182	0.0580059	-7.53685	4.81458e-14	6.46018e-13
ENSG00000166012	25564.1	-0.574231	0.0762275	-7.53312	4.95405e-14	6.64195e-13
ENSG00000153291	4500.41	0.927571	0.123186	7.52983	5.08066e-14	6.8062e-13
ENSG00000151117	579.967	1.56473	0.207814	7.52947	5.09474e-14	6.81956e-13
ENSG00000026025	102169	-0.320493	0.0425674	-7.52908	5.10992e-14	6.83436e-13
ENSG00000146592	78024.9	-0.306706	0.0407393	-7.5285	5.13277e-14	6.8594e-13
ENSG00000128951	10105.2	-0.632268	0.0840588	-7.52174	5.40536e-14	7.21787e-13
ENSG00000139190	1930.65	1.0698	0.14231	7.51736	5.58939e-14	7.45762e-13
ENSG00000132646	33155.1	-0.441445	0.058735	-7.51587	5.65318e-14	7.53667e-13
ENSG00000169908	4006.18	0.63579	0.0848245	7.49536	6.61173e-14	8.80751e-13
ENSG00000149136	15894.7	-0.465438	0.062139	-7.49028	6.87291e-14	9.14808e-13
ENSG00000165501	7881.6	-0.615289	0.082161	-7.48882	6.9494e-14	9.24248e-13
ENSG00000145743	53100.7	0.500117	0.0668361	7.48274	7.27901e-14	9.6731e-13
ENSG00000135763	8243.17	-0.498318	0.0665979	-7.48248	7.29306e-14	9.68402e-13
ENSG00000170927	18801	0.734842	0.0982735	7.47752	7.57381e-14	1.00488e-12
ENSG00000005108	1112.92	1.85151	0.24767	7.47568	7.68028e-14	1.01819e-12
ENSG00000236790	2844.06	1.43292	0.191691	7.47517	7.71049e-14	1.02138e-12
ENSG00000058804	37784.5	-0.496783	0.0664659	-7.47425	7.76471e-14	1.02774e-12
ENSG00000141030	42421.8	-0.37209	0.0498114	-7.46997	8.0212e-14	1.06084e-12
ENSG00000167635	21775.9	-0.430309	0.0576082	-7.46957	8.04545e-14	1.0632e-12
ENSG00000130958	19457.5	0.547202	0.0732604	7.46928	8.06335e-14	1.06472e-12
ENSG00000249937	150.658	2.39437	0.32075	7.46492	8.33513e-14	1.09973e-12
ENSG00000136810	20400	-0.343129	0.0459794	-7.46268	8.47808e-14	1.11771e-12
ENSG00000143156	72749.4	0.448719	0.0601322	7.46222	8.50793e-14	1.12075e-12
ENSG00000187239	24343.6	-0.416947	0.0558775	-7.4618	8.53504e-14	1.12343e-12
ENSG00000167721	7221.39	-0.571234	0.0765809	-7.45923	8.70328e-14	1.14467e-12
ENSG00000118515	12041.4	0.923248	0.123779	7.45882	8.73017e-14	1.1473e-12
ENSG00000198033	9526.98	-0.559477	0.0750527	-7.45446	9.02357e-14	1.18491e-12
ENSG00000119900	11835.5	0.892562	0.119817	7.44936	9.37939e-14	1.23066e-12
ENSG00000198185	1818.29	0.914694	0.122847	7.44582	9.6347e-14	1.26316e-12
ENSG00000169084	8865.01	0.856712	0.115076	7.44477	9.7112e-14	1.27219e-12
ENSG00000138190	29919	-0.465174	0.0625055	-7.44212	9.90797e-14	1.29694e-12
ENSG00000255872	147.944	-2.38547	0.320587	-7.44094	9.9975e-14	1.30763e-12
ENSG00000172020	1228.04	-1.59181	0.214007	-7.4381	1.0214e-13	1.3349e-12
ENSG00000014164	26212.1	-0.414301	0.0557152	-7.43606	1.03735e-13	1.35468e-12
ENSG00000072571	20674	-0.59096	0.0794866	-7.43471	1.04797e-13	1.36747e-12
ENSG00000196419	72795.2	-0.430426	0.0579151	-7.43201	1.06958e-13	1.39457e-12
ENSG00000163808	36792.6	-0.607906	0.0818157	-7.43018	1.08447e-13	1.41287e-12
ENSG00000092929	8369.25	0.491463	0.0661665	7.42766	1.10533e-13	1.43893e-12
ENSG00000008056	1713.45	1.00386	0.135282	7.42051	1.16673e-13	1.51767e-12
ENSG00000104497	8901.72	0.441668	0.059537	7.41837	1.18569e-13	1.54111e-12
ENSG00000198431	160228	-0.540065	0.0728098	-7.41747	1.19378e-13	1.55042e-12
ENSG00000136104	11789.5	-0.407224	0.0549273	-7.41387	1.22667e-13	1.59189e-12
ENSG00000106333	1529.45	-1.09949	0.148399	-7.40902	1.27234e-13	1.64987e-12
ENSG00000115816	22930.9	-0.349358	0.047174	-7.40574	1.30425e-13	1.68993e-12
ENSG00000236453	6029.02	1.76626	0.238525	7.40492	1.31226e-13	1.69898e-12
ENSG00000162923	19158.2	0.379383	0.0512404	7.40398	1.32162e-13	1.70976e-12
ENSG00000078269	33302	0.37273	0.0503684	7.40007	1.36112e-13	1.7595e-12
ENSG00000170634	6218.85	0.649982	0.0879476	7.39055	1.4622e-13	1.88869e-12
ENSG00000137812	36591.1	-0.755565	0.102246	-7.3897	1.47164e-13	1.8994e-12
ENSG00000112782	947.758	1.60482	0.217183	7.38926	1.47648e-13	1.90417e-12
ENSG00000157873	1138.7	1.19681	0.16201	7.38727	1.49878e-13	1.93143e-12
ENSG00000257443	733.768	1.75333	0.237402	7.38548	1.51901e-13	1.95597e-12
ENSG00000145247	17691.7	0.498895	0.0675783	7.38248	1.55368e-13	1.99907e-12
ENSG00000145685	39451.3	0.566201	0.076712	7.38086	1.57274e-13	2.02202e-12
ENSG00000130363	5766.84	0.739655	0.100216	7.38061	1.57565e-13	2.0242e-12
ENSG00000100162	4174.27	-0.76024	0.103037	-7.37832	1.60297e-13	2.0577e-12
ENSG00000214655	5192.91	0.627966	0.0851445	7.3753	1.63981e-13	2.10337e-12
ENSG00000171960	7712.24	-0.482963	0.0655231	-7.37088	1.6951e-13	2.1726e-12
ENSG00000116906	20730.1	-0.340466	0.0462247	-7.36546	1.76532e-13	2.26087e-12
ENSG00000173546	3076.82	-0.907765	0.123328	-7.3606	1.83084e-13	2.34296e-12
ENSG00000065882	112670	-0.277974	0.0377695	-7.35974	1.84272e-13	2.35635e-12
ENSG00000162624	433.156	1.56941	0.213366	7.35545	1.90289e-13	2.43142e-12
ENSG00000090006	22215.9	-0.670437	0.0911701	-7.35369	1.92805e-13	2.46168e-12
ENSG00000181744	5090.72	-0.555478	0.0755873	-7.34883	1.9995e-13	2.55093e-12
ENSG00000164597	65549.5	0.370145	0.0503852	7.3463	2.03764e-13	2.5976e-12
ENSG00000204406	14574.5	0.628252	0.0855425	7.34432	2.06808e-13	2.63236e-12
ENSG00000187446	36750.6	-0.332943	0.0453334	-7.34432	2.06808e-13	2.63236e-12
ENSG00000158402	11544.5	-0.758437	0.103274	-7.34394	2.07395e-13	2.63722e-12
ENSG00000107201	13749.6	0.637464	0.0868022	7.34387	2.07507e-13	2.63722e-12
ENSG00000100580	7415.96	0.719718	0.0980136	7.34304	2.08793e-13	2.65152e-12
[truncated: 30,886 more rows]

## Sheet: SM1_GO_Down
Analysis Type:	PANTHER Overrepresentation Test (Released 20190308)
[truncated: 58 more rows]

[truncated: 5 more sheets: SM1_GO_Up, SM2_GO_Down, SM2_GO_Up, SM3_GO_Dowm, SM3_GO_Up]
